# Supplementary material for: Proteomic characterization of peanut flour fermented by Rhizopus oryzae
Source: Heliyon. 2024 Jul 21;10(15):e34793. doi: 10.1016/j.heliyon.2024.e34793 (PMC11320294; doi:10.1016/j.heliyon.2024.e34793)
Supplement: Multimedia component 1 [file mmc1.xlsx]

## Sheet: Key
	Each tab in this file contains data from either gel slices ("gel") or soluble protein samples ("soluble") that were search with either a peanut protein database or a Rhizopus protein database
	The columns on each tab correspond to the following
	"gel slice location" refers to the numbered box from which the gel slice was excised (gel slice samples only)
	"sample replicate" indicates the replicate from which the sample originated (soluble samples only)
	"fermentation time, hours" indicates the time in hours the sample was fermented by R. oryzae
	"Accession" indicates the accession number for the identified protein
	"Mass" indicates the predicted mass of the full length mature protein
	"Score" reflects the combined scores of all observed mass spectra that can be matched to amino acid sequences within the identified protein
	"Cov" represents the percentage of amino acids from a specific protein sequence that were observed in peptides
	"Matches" indicates the number of observed MS/MS spectrum that match those originating from the stated protein
	"Match(sig)" indicates the number of unique MS/MS spectrum that match those originating from the stated protein
	"Sequences" indicates the number of observed peptide sequences that match those originating from the stated protein
	"Seq(sig)" indicates the number of unique peptide sequences that match those originating from the stated protein
	"emPAI" represents the Exponentially Modified Protein Abundance Index (emPAI) that approximates relative quantitation of proteins in a mixture based on protein coverage by the peptide matches in a database search result
	"Description" indicates the gne ontology/annotated protein description
	"semi trypsin" results were generated using the 'semi trypsin' option as the digestion enzyme

## Sheet: peanut gel
gel slice location	fermentation time, hours	Accession	Mass	Score	Cov	Matches	Match(sig)	Sequences	Seq(sig)	emPAI	Description
1	0	AAB00861.1	71701	1959	0.31	84	84	17	17	2.29	Ara h I [Arachis hypogaea]
1	0	P43237.1	70639	1817	0.33	82	82	18	18	2.58	RecName: Full=Allergen Ara h 1, clone P17; AltName: Full=Allergen Ara h I; AltName: Allergen=Ara h 1; Flags: Precursor
1	0	AAR02860.1	61803	713	0.2	26	26	9	9	0.99	storage protein [Arachis hypogaea]
1	0	AAG01363.1	60754	627	0.2	24	24	9	9	1.02	Gly1 [Arachis hypogaea]
1	0	AAT39430.1	58368	177	0.05	4	4	2	2	0.18	glycinin, partial [Arachis hypogaea]
1	0	AAL37561.1	17349	24	0.08	1	1	1	1	0.31	conglutin, partial [Arachis hypogaea]
2	0	AAG01363.1	60754	2302	0.49	80	80	16	16	2.48	Gly1 [Arachis hypogaea]
2	0	ABF93402.1	61041	1855	0.44	70	70	15	15	2.2	arachin Ahy-4 [Arachis hypogaea]
2	0	AAU21490.1	61810	1816	0.41	67	67	15	15	2.15	arachin Ahy-1 [Arachis hypogaea]
2	0	ABL14270.1	60681	1619	0.37	68	68	13	13	1.76	arachin 6 [Arachis hypogaea]
2	0	AAC63045.1	58543	992	0.29	37	37	9	9	1.07	glycinin, partial [Arachis hypogaea]
2	0	AAT39430.1	58368	509	0.23	19	19	6	6	0.63	glycinin, partial [Arachis hypogaea]
2	0	AAB00861.1	71701	211	0.16	13	13	8	8	0.7	Ara h I [Arachis hypogaea]
2	0	AAL37561.1	17349	196	0.17	14	14	2	2	1.95	conglutin, partial [Arachis hypogaea]
2	0	AAU21493.1	76343	73	0.02	4	4	1	1	0.06	conarachin [Arachis hypogaea]
2	0	CAC41202.1	24390	18	0.04	1	1	1	1	0.21	unnamed protein product [Arachis hypogaea]
3	0	ABL14270.1	60681	2067	0.49	68	68	15	15	2.25	arachin 6 [Arachis hypogaea]
3	0	AAU21490.1	61810	1792	0.43	58	58	14	14	1.95	arachin Ahy-1 [Arachis hypogaea]
3	0	ACH91862.1	60929	1718	0.46	56	56	14	14	1.99	arachin Arah3 isoform [Arachis hypogaea]
3	0	ABF93402.1	61041	1697	0.43	55	55	14	14	1.99	arachin Ahy-4 [Arachis hypogaea]
3	0	AAU21491.1	61836	1674	0.38	57	57	12	12	1.52	arachin Ahy-2 [Arachis hypogaea]
3	0	AAG01363.1	60754	1586	0.4	57	57	13	13	1.78	Gly1 [Arachis hypogaea]
3	0	AAB22817.1	29364	1115	0.64	46	46	10	10	4.89	peanut agglutinin precursor [Arachis hypogaea]
3	0	BAP47554.1	29446	1038	0.49	45	45	9	9	4.02	peanut agglutinin precursor variant [Arachis hypogaea]
3	0	AAT39430.1	58368	873	0.23	26	26	6	6	0.63	glycinin, partial [Arachis hypogaea]
3	0	AAL37561.1	17349	329	0.27	14	14	3	3	1.97	conglutin, partial [Arachis hypogaea]
3	0	AAB00861.1	71701	192	0.1	10	10	5	5	0.4	Ara h I [Arachis hypogaea]
3	0	AAU21493.1	76343	130	0.05	6	6	3	3	0.21	conarachin [Arachis hypogaea]
3	0	ADV58150.1	28511	84	0.04	4	4	1	1	0.18	11S arachin [Arachis hypogaea]
3	0	CAC41202.1	24390	72	0.11	4	4	2	2	0.47	unnamed protein product [Arachis hypogaea]
3	0	ABK92180.1	33841	29	0.16	3	3	3	3	0.52	11S seed storage globulin precursor B1 [Arachis hypogaea]
3	0	AAU21492.1	54991	18	0.02	2	2	1	1	0.09	arachin Ahy-3 [Arachis hypogaea]
4	0	ABL14270.1	60681	1880	0.23	69	69	9	9	1.02	arachin 6 [Arachis hypogaea]
4	0	AAR02860.1	61803	1680	0.25	61	61	10	10	1.15	storage protein [Arachis hypogaea]
4	0	AAG01363.1	60754	1580	0.23	55	55	9	9	1.02	Gly1 [Arachis hypogaea]
4	0	ABF93402.1	61041	1344	0.23	47	47	9	9	1.01	arachin Ahy-4 [Arachis hypogaea]
4	0	AAT39430.1	58368	773	0.12	26	26	4	4	0.5	glycinin, partial [Arachis hypogaea]
4	0	AAL37561.1	17349	403	0.33	16	16	4	4	4.06	conglutin, partial [Arachis hypogaea]
4	0	AAU21494.1	21293	401	0.34	19	19	5	5	3.67	2S protein 1, partial [Arachis hypogaea]
4	0	ABL14268.1	19009	394	0.38	19	19	5	5	4.63	conglutin 7 [Arachis hypogaea]
4	0	AAU21493.1	76343	332	0.08	14	14	4	4	0.28	conarachin [Arachis hypogaea]
4	0	AAU21492.1	54991	152	0.06	5	5	2	2	0.19	arachin Ahy-3 [Arachis hypogaea]
4	0	ADV58149.1	28386	45	0.1	2	2	2	2	0.39	11S arachin, partial [Arachis hypogaea]
4	0	ABW17159.1	19783	24	0.05	2	2	1	1	0.27	Ara h 7 allergen precursor [Arachis hypogaea]
5	0	AAL37561.1	17349	1427	0.53	49	49	6	6	14.11	conglutin, partial [Arachis hypogaea]
5	0	ABQ96214.1	17479	1377	0.53	48	48	6	6	13.85	Ara h 6 [Arachis hypogaea]
5	0	ABL14270.1	60681	173	0.09	6	6	3	3	0.27	arachin 6 [Arachis hypogaea]
5	0	ABF93402.1	61041	63	0.08	5	5	3	3	0.26	arachin Ahy-4 [Arachis hypogaea]
5	0	CAC41202.1	24390	80	0.11	4	4	2	2	0.47	unnamed protein product [Arachis hypogaea]
6	0	AAL37561.1	17349	507	0.58	27	27	7	7	7.66	conglutin, partial [Arachis hypogaea]
6	0	ABX56711.1	12156	287	0.18	11	11	2	2	1.14	LTP isoallergen 1 precursor [Arachis hypogaea]
6	0	ABX75045.1	9505	198	0.3	6	6	2	2	1.63	LTP isoallergen 2, partial [Arachis hypogaea]
6	0	AAB00861.1	71701	59	0.04	2	2	2	2	0.14	Ara h I [Arachis hypogaea]
6	0	ABW17159.1	19783	34	0.05	2	2	1	1	0.27	Ara h 7 allergen precursor [Arachis hypogaea]
6	0	CAC41202.1	24390	24	0.04	2	2	1	1	0.21	unnamed protein product [Arachis hypogaea]
6	0	AAC63045.1	58543	21	0.02	1	1	1	1	0.08	glycinin, partial [Arachis hypogaea]
7	32	AAB00861.1	71701	419	0.16	18	18	8	8	0.7	Ara h I [Arachis hypogaea]
7	32	AAC63045.1	58543	159	0.1	5	5	4	4	0.39	glycinin, partial [Arachis hypogaea]
7	32	ACH91862.1	60929	82	0.12	6	6	5	5	0.48	arachin Arah3 isoform [Arachis hypogaea]
8	32	AAB00861.1	71701	351	0.14	23	23	8	8	0.7	Ara h I [Arachis hypogaea]
8	32	P43237.1	70639	316	0.16	21	21	8	8	0.72	RecName: Full=Allergen Ara h 1, clone P17; AltName: Full=Allergen Ara h I; AltName: Allergen=Ara h 1; Flags: Precursor
8	32	AAR02860.1	61803	205	0.07	7	7	3	3	0.26	storage protein [Arachis hypogaea]
8	32	AAG01363.1	60754	188	0.09	8	8	4	4	0.37	Gly1 [Arachis hypogaea]
8	32	AAT39430.1	58368	119	0.05	4	4	2	2	0.18	glycinin, partial [Arachis hypogaea]
9	32	AAB00861.1	71701	676	0.18	29	29	11	11	1.08	Ara h I [Arachis hypogaea]
9	32	P43237.1	70639	481	0.18	23	23	10	10	0.97	RecName: Full=Allergen Ara h 1, clone P17; AltName: Full=Allergen Ara h I; AltName: Allergen=Ara h 1; Flags: Precursor
9	32	AAG01363.1	60754	490	0.17	21	21	7	7	0.73	Gly1 [Arachis hypogaea]
9	32	AAR02860.1	61803	436	0.17	18	18	7	7	0.72	storage protein [Arachis hypogaea]
9	32	ABL14270.1	60681	399	0.17	15	15	7	7	0.73	arachin 6 [Arachis hypogaea]
9	32	ACH91862.1	60929	383	0.17	15	15	7	7	0.73	arachin Arah3 isoform [Arachis hypogaea]
9	32	AAT39430.1	58368	195	0.05	7	7	2	2	0.18	glycinin, partial [Arachis hypogaea]
9	32	AAU21492.1	54991	16	0.02	1	1	1	1	0.09	arachin Ahy-3 [Arachis hypogaea]
10	32	AAR02860.1	61803	743	0.17	26	26	7	7	0.71	storage protein [Arachis hypogaea]
10	32	ABL14270.1	60681	664	0.17	25	25	7	7	0.73	arachin 6 [Arachis hypogaea]
10	32	AAG01363.1	60754	649	0.17	30	30	7	7	0.73	Gly1 [Arachis hypogaea]
10	32	ABF93402.1	61041	572	0.17	22	22	7	7	0.73	arachin Ahy-4 [Arachis hypogaea]
10	32	AAB00861.1	71701	713	0.21	32	32	12	12	1.22	Ara h I [Arachis hypogaea]
10	32	P43237.1	70639	541	0.21	29	29	13	13	1.4	RecName: Full=Allergen Ara h 1, clone P17; AltName: Full=Allergen Ara h I; AltName: Allergen=Ara h 1; Flags: Precursor
10	32	AAT39430.1	58368	284	0.05	7	7	2	2	0.18	glycinin, partial [Arachis hypogaea]
10	32	AAU21493.1	76343	24	0.02	1	1	1	1	0.06	conarachin [Arachis hypogaea]
10	32	AAU21492.1	54991	18	0.02	1	1	1	1	0.09	arachin Ahy-3 [Arachis hypogaea]
10	32	AAL37561.1	17349	17	0.08	1	1	1	1	0.31	conglutin, partial [Arachis hypogaea]
10	32	CAC41202.1	24390	14	0.04	1	1	1	1	0.21	unnamed protein product [Arachis hypogaea]
11	32	AAU21490.1	61810	1592	0.32	64	64	12	12	1.53	arachin Ahy-1 [Arachis hypogaea]
11	32	ABL14270.1	60681	1551	0.3	65	65	11	11	1.38	arachin 6 [Arachis hypogaea]
11	32	AAG01363.1	60754	1465	0.3	60	60	11	11	1.38	Gly1 [Arachis hypogaea]
11	32	ABF93402.1	61041	1255	0.3	47	47	11	11	1.37	arachin Ahy-4 [Arachis hypogaea]
11	32	AAT39430.1	58368	594	0.12	20	20	4	4	0.51	glycinin, partial [Arachis hypogaea]
11	32	AAB00861.1	71701	295	0.15	12	12	8	8	0.7	Ara h I [Arachis hypogaea]
11	32	AAU21492.1	54991	44	0.02	1	1	1	1	0.09	arachin Ahy-3 [Arachis hypogaea]
11	32	AAU21493.1	76343	39	0.02	1	1	1	1	0.06	conarachin [Arachis hypogaea]
12	32	AAR02860.1	61803	875	0.19	41	41	9	9	1	storage protein [Arachis hypogaea]
12	32	AAG01363.1	60754	841	0.2	34	34	9	9	1.02	Gly1 [Arachis hypogaea]
12	32	ABL14270.1	60681	751	0.2	35	35	9	9	1.02	arachin 6 [Arachis hypogaea]
12	32	ABF93402.1	61041	726	0.2	30	30	9	9	1.02	arachin Ahy-4 [Arachis hypogaea]
12	32	AAB00861.1	71701	473	0.17	23	23	9	9	0.82	Ara h I [Arachis hypogaea]
12	32	P43237.1	70639	467	0.17	22	22	10	10	0.96	RecName: Full=Allergen Ara h 1, clone P17; AltName: Full=Allergen Ara h I; AltName: Allergen=Ara h 1; Flags: Precursor
12	32	AAT39430.1	58368	401	0.08	12	12	3	3	0.28	glycinin, partial [Arachis hypogaea]
12	32	AAU21493.1	76343	76	0.08	7	7	4	4	0.28	conarachin [Arachis hypogaea]
12	32	CAC41202.1	24390	39	0.04	2	2	1	1	0.21	unnamed protein product [Arachis hypogaea]
12	32	AAL37561.1	17349	15	0.08	1	1	1	1	0.31	conglutin, partial [Arachis hypogaea]
13	32	AAG01363.1	60754	1221	0.25	47	47	11	11	1.37	Gly1 [Arachis hypogaea]
13	32	AAR02860.1	61803	1214	0.22	51	51	10	10	1.16	storage protein [Arachis hypogaea]
13	32	ABL14270.1	60681	1043	0.25	44	44	11	11	1.37	arachin 6 [Arachis hypogaea]
13	32	ABF93402.1	61041	1005	0.25	38	38	11	11	1.35	arachin Ahy-4 [Arachis hypogaea]
13	32	ABI17154.1	58570	410	0.1	14	14	4	4	0.38	iso-Ara h3 [Arachis hypogaea]
13	32	AAB00861.1	71701	709	0.23	31	31	13	13	1.37	Ara h I [Arachis hypogaea]
13	32	P43237.1	70639	552	0.23	28	28	13	13	1.4	RecName: Full=Allergen Ara h 1, clone P17; AltName: Full=Allergen Ara h I; AltName: Allergen=Ara h 1; Flags: Precursor
13	32	AAU21493.1	76343	180	0.08	8	8	4	4	0.28	conarachin [Arachis hypogaea]
13	32	AAU21492.1	54991	46	0.04	4	4	2	2	0.19	arachin Ahy-3 [Arachis hypogaea]
13	32	AAL37561.1	17349	36	0.08	1	1	1	1	0.31	conglutin, partial [Arachis hypogaea]
13	32	CAC41202.1	24390	26	0.04	2	2	1	1	0.21	unnamed protein product [Arachis hypogaea]
14	32	AAR02860.1	61803	1415	0.24	59	59	11	11	1.34	storage protein [Arachis hypogaea]
14	32	AAG01363.1	60754	1393	0.26	53	53	11	11	1.37	Gly1 [Arachis hypogaea]
14	32	ABL14270.1	60681	1290	0.29	53	53	12	12	1.57	arachin 6 [Arachis hypogaea]
14	32	ABF93402.1	61041	1283	0.29	51	51	12	12	1.55	arachin Ahy-4 [Arachis hypogaea]
14	32	ABI17154.1	58570	515	0.1	18	18	4	4	0.38	iso-Ara h3 [Arachis hypogaea]
14	32	AAA60336.1	70639	702	0.15	26	26	9	9	0.84	Ara h I [Arachis hypogaea]
14	32	P43238.1	71701	633	0.15	26	26	9	9	0.82	RecName: Full=Allergen Ara h 1, clone P41B; AltName: Full=Allergen Ara h I; AltName: Allergen=Ara h 1; Flags: Precursor
14	32	AAU21493.1	76343	279	0.09	10	10	5	5	0.37	conarachin [Arachis hypogaea]
14	32	AAB22817.1	29364	89	0.11	4	4	3	3	0.62	peanut agglutinin precursor [Arachis hypogaea]
14	32	AAU21492.1	54991	78	0.04	4	4	2	2	0.19	arachin Ahy-3 [Arachis hypogaea]
14	32	CAC41202.1	24390	35	0.11	3	3	2	2	0.47	unnamed protein product [Arachis hypogaea]
14	32	AAL37561.1	17349	16	0.09	1	1	1	1	0.31	conglutin, partial [Arachis hypogaea]
15	32	AAU21490.1	61810	3412	0.38	105	105	13	13	1.7	arachin Ahy-1 [Arachis hypogaea]
15	32	ABL14270.1	60681	3127	0.38	100	100	13	13	1.75	arachin 6 [Arachis hypogaea]
15	32	ACH91862.1	60929	2815	0.38	88	88	13	13	1.74	arachin Arah3 isoform [Arachis hypogaea]
15	32	AAU21491.1	61836	2460	0.35	79	79	12	12	1.5	arachin Ahy-2 [Arachis hypogaea]
15	32	AAG01363.1	60754	2392	0.32	80	80	12	12	1.55	Gly1 [Arachis hypogaea]
15	32	ABI17154.1	58570	2316	0.3	67	67	8	8	1.07	iso-Ara h3 [Arachis hypogaea]
15	32	AAB00861.1	71701	1027	0.16	32	32	10	10	0.94	Ara h I [Arachis hypogaea]
15	32	AAU21493.1	76343	769	0.12	20	20	6	6	0.45	conarachin [Arachis hypogaea]
15	32	AAU21492.1	54991	167	0.1	8	8	3	3	0.29	arachin Ahy-3 [Arachis hypogaea]
15	32	CAC41202.1	24390	34	0.04	2	2	1	1	0.21	unnamed protein product [Arachis hypogaea]
16	32	AAR02860.1	61803	552	0.19	26	26	8	8	0.85	storage protein [Arachis hypogaea]
16	32	AAG01363.1	60754	474	0.2	25	25	8	8	0.87	Gly1 [Arachis hypogaea]
16	32	AAB00861.1	71701	297	0.09	13	13	5	5	0.39	Ara h I [Arachis hypogaea]
16	32	AAT39430.1	58368	232	0.08	7	7	3	3	0.28	glycinin, partial [Arachis hypogaea]
16	32	CAC41202.1	24390	137	0.15	7	7	3	3	0.78	unnamed protein product [Arachis hypogaea]
16	32	AAU21493.1	76343	130	0.08	6	6	4	4	0.28	conarachin [Arachis hypogaea]
16	32	AAL37561.1	17349	77	0.17	4	4	2	2	0.72	conglutin, partial [Arachis hypogaea]
16	32	AAU21492.1	54991	23	0.03	2	2	1	1	0.09	arachin Ahy-3 [Arachis hypogaea]
17	32	AAM46958.1	62042	208	0.15	14	14	6	6	0.58	allergen Arah3/Arah4 [Arachis hypogaea]
17	32	AAG01363.1	60754	163	0.15	15	15	6	6	0.6	Gly1 [Arachis hypogaea]
17	32	AAA60336.1	70639	161	0.08	10	10	4	4	0.31	Ara h I [Arachis hypogaea]
17	32	P43238.1	71701	140	0.06	8	8	3	3	0.22	RecName: Full=Allergen Ara h 1, clone P41B; AltName: Full=Allergen Ara h I; AltName: Allergen=Ara h 1; Flags: Precursor
17	32	AAL37561.1	17349	49	0.08	3	3	1	1	0.31	conglutin, partial [Arachis hypogaea]
17	32	AAT39430.1	58368	47	0.03	3	3	1	1	0.08	glycinin, partial [Arachis hypogaea]
17	32	CAC41202.1	24390	20	0.04	1	1	1	1	0.21	unnamed protein product [Arachis hypogaea]
18	32	AAG01363.1	60754	2042	0.35	76	76	12	12	1.56	Gly1 [Arachis hypogaea]
18	32	ABL14270.1	60681	1998	0.35	74	74	12	12	1.56	arachin 6 [Arachis hypogaea]
18	32	ABF93402.1	61041	1850	0.35	72	72	12	12	1.55	arachin Ahy-4 [Arachis hypogaea]
18	32	AAU21491.1	61836	1823	0.35	70	70	12	12	1.52	arachin Ahy-2 [Arachis hypogaea]
18	32	AAT39430.1	58368	372	0.11	13	13	3	3	0.28	glycinin, partial [Arachis hypogaea]
18	32	AAU21493.1	76343	248	0.07	9	9	4	4	0.28	conarachin [Arachis hypogaea]
18	32	AAA60336.1	70639	205	0.08	8	8	4	4	0.31	Ara h I [Arachis hypogaea]
18	32	AAL37561.1	17349	145	0.17	9	9	2	2	1.26	conglutin, partial [Arachis hypogaea]
18	32	CAC41202.1	24390	26	0.11	2	2	2	2	0.47	unnamed protein product [Arachis hypogaea]
19	32	AAL37561.1	17349	297	0.31	16	16	4	4	2.88	conglutin, partial [Arachis hypogaea]
19	32	AAU21491.1	61836	226	0.11	9	9	5	5	0.47	arachin Ahy-2 [Arachis hypogaea]
19	32	ABL14270.1	60681	104	0.09	7	7	4	4	0.37	arachin 6 [Arachis hypogaea]
19	32	AAG01363.1	60754	94	0.11	8	8	5	5	0.48	Gly1 [Arachis hypogaea]
19	32	CAC41202.1	24390	71	0.18	5	5	3	3	0.79	unnamed protein product [Arachis hypogaea]
19	32	ABX56711.1	12156	51	0.18	2	2	2	2	1.14	LTP isoallergen 1 precursor [Arachis hypogaea]
19	32	AAT39430.1	58368	47	0.03	1	1	1	1	0.08	glycinin, partial [Arachis hypogaea]
19	32	ABW17159.1	19783	18	0.05	1	1	1	1	0.27	Ara h 7 allergen precursor [Arachis hypogaea]
20	32	AAM46958.1	62042	188	0.06	5	5	2	2	0.17	allergen Arah3/Arah4 [Arachis hypogaea]
20	32	AAG01363.1	60754	35	0.06	2	2	2	2	0.17	Gly1 [Arachis hypogaea]
20	32	AAL37561.1	17349	149	0.19	7	7	2	2	0.72	conglutin, partial [Arachis hypogaea]
20	32	AAB00861.1	71701	38	0.02	3	3	1	1	0.07	Ara h I [Arachis hypogaea]
1	48	AAB00861.1	71701	480	0.13	28	28	7	7	0.59	Ara h I [Arachis hypogaea]
1	48	AAC63045.1	58543	332	0.1	15	15	4	4	0.38	glycinin, partial [Arachis hypogaea]
1	48	ACH91862.1	60929	314	0.12	18	18	5	5	0.47	arachin Arah3 isoform [Arachis hypogaea]
1	48	AAT39430.1	58368	89	0.03	3	3	1	1	0.08	glycinin, partial [Arachis hypogaea]
1	48	AAL37561.1	17349	88	0.09	3	3	1	1	0.71	conglutin, partial [Arachis hypogaea]
2	48	AAG01363.1	60754	1141	0.24	43	43	9	9	1.02	Gly1 [Arachis hypogaea]
2	48	AAR02860.1	61803	1094	0.2	41	41	8	8	0.84	storage protein [Arachis hypogaea]
2	48	ABF93402.1	61041	962	0.24	39	39	9	9	1.01	arachin Ahy-4 [Arachis hypogaea]
2	48	AAT39430.1	58368	69	0.03	2	2	1	1	0.08	glycinin, partial [Arachis hypogaea]
2	48	AAB00861.1	71701	53	0.04	3	3	2	2	0.14	Ara h I [Arachis hypogaea]
2	48	AAL37561.1	17349	38	0.17	3	3	2	2	0.71	conglutin, partial [Arachis hypogaea]
2	48	AAB22817.1	29364	25	0.04	1	1	1	1	0.17	peanut agglutinin precursor [Arachis hypogaea]
3	48	AAG01363.1	60754	756	0.15	30	30	6	6	0.6	Gly1 [Arachis hypogaea]
3	48	ABL14270.1	60681	715	0.18	29	29	7	7	0.72	arachin 6 [Arachis hypogaea]
3	48	BAP47554.1	29446	330	0.15	20	20	4	4	0.9	peanut agglutinin precursor variant [Arachis hypogaea]
3	48	pdb|2DH1|A	25174	242	0.18	16	16	4	4	1.11	Chain A, Crystal Structure Of Peanut Lectin Lactose-Azobenzene-4,4'- Dicarboxylic Acid-Lactose Complex
3	48	AAT39430.1	58368	182	0.05	6	6	2	2	0.18	glycinin, partial [Arachis hypogaea]
3	48	AAB00861.1	71701	84	0.02	4	4	1	1	0.07	Ara h I [Arachis hypogaea]
3	48	AAL37561.1	17349	47	0.17	4	4	2	2	0.71	conglutin, partial [Arachis hypogaea]
3	48	ABK92180.1	33841	46	0.04	2	2	1	1	0.15	11S seed storage globulin precursor B1 [Arachis hypogaea]
3	48	CAC41202.1	24390	17	0.04	1	1	1	1	0.21	unnamed protein product [Arachis hypogaea]
3	48	AAU21493.1	76343	14	0.02	1	1	1	1	0.06	conarachin [Arachis hypogaea]
4	48	AAR02860.1	61803	1237	0.17	41	41	7	7	0.71	storage protein [Arachis hypogaea]
4	48	AAG01363.1	60754	1222	0.17	41	41	7	7	0.73	Gly1 [Arachis hypogaea]
4	48	ABL14270.1	60681	1207	0.17	42	42	7	7	0.73	arachin 6 [Arachis hypogaea]
4	48	ABI17154.1	58570	750	0.1	22	22	4	4	0.38	iso-Ara h3 [Arachis hypogaea]
4	48	AAU21493.1	76343	408	0.08	16	16	4	4	0.28	conarachin [Arachis hypogaea]
4	48	CAC41202.1	24390	142	0.15	9	9	3	3	0.78	unnamed protein product [Arachis hypogaea]
4	48	AAU21492.	54991	112	0.08	5	5	3	3	0.3	arachin Ahy-3 [Arachis hypogaea]
4	48	ADV58149.1	28386	84	0.05	4	4	1	1	0.18	11S arachin, partial [Arachis hypogaea]
4	48	AAL37561.1	17349	80	0.33	6	6	4	4	1.95	conglutin, partial [Arachis hypogaea]
5	48	AAL37561.1	17349	489	0.44	24	24	5	5	2.85	conglutin, partial [Arachis hypogaea]
5	48	ABL14270.1	60681	185	0.09	8	8	3	3	0.26	arachin 6 [Arachis hypogaea]
5	48	CAC41202.1	24390	51	0.11	4	4	2	2	0.47	unnamed protein product [Arachis hypogaea]
6	48	AAL37561.1	17349	147	0.26	10	10	3	3	1.25	conglutin, partial [Arachis hypogaea]
6	48	ABX56711.1	12156	131	0.11	4	4	1	1	0.46	LTP isoallergen 1 precursor [Arachis hypogaea]
6	48	AAB00861.1	71701	20	0.02	2	2	1	1	0.07	Ara h I [Arachis hypogaea]
8	48	AAC63045.1	58543	172	0.07	8	8	3	3	0.27	glycinin, partial [Arachis hypogaea]
8	48	ABL14270.1	60681	95	0.07	6	6	3	3	0.26	arachin 6 [Arachis hypogaea]
8	48	AAB00861.1	71701	100	0.05	6	6	3	3	0.22	Ara h I [Arachis hypogaea]
8	48	AAT39430.1	58368	29	0.03	2	2	1	1	0.08	glycinin, partial [Arachis hypogaea]
9	48	AAT39430.1	58368	28	0.03	2	2	1	1	0.09	glycinin, partial [Arachis hypogaea]
9	48	AAB00861.1	71701	15	0.01	1	1	1	1	0.07	Ara h I [Arachis hypogaea]
10	48	ABF93402.1	61041	294	0.07	9	9	3	3	0.26	arachin Ahy-4 [Arachis hypogaea]
10	48	ABL14270.1	60681	294	0.09	10	10	4	4	0.37	arachin 6 [Arachis hypogaea]
10	48	AAB00861.1	71701	147	0.05	6	6	3	3	0.22	Ara h I [Arachis hypogaea]
10	48	AAT39430.1	58368	133	0.03	3	3	1	1	0.08	glycinin, partial [Arachis hypogaea]
11	48	AAR02860.1	61803	688	0.17	25	25	7	7	0.71	storage protein [Arachis hypogaea]
11	48	ABL14270.1	60681	662	0.15	23	23	6	6	0.6	arachin 6 [Arachis hypogaea]
11	48	AAG01363.1	60754	599	0.15	22	22	6	6	0.6	Gly1 [Arachis hypogaea]
11	48	ABF93402.1	61041	599	0.15	22	22	6	6	0.59	arachin Ahy-4 [Arachis hypogaea]
11	48	AAT39430.1	58368	226	0.05	8	8	2	2	0.18	glycinin, partial [Arachis hypogaea]
11	48	P43237.1	70639	84	0.05	3	3	3	3	0.22	RecName: Full=Allergen Ara h 1, clone P17; AltName: Full=Allergen Ara h I; AltName: Allergen=Ara h 1; Flags: Precursor
12	48	AAR02860.1	61803	705	0.18	24	24	7	7	0.71	storage protein [Arachis hypogaea]
12	48	AAG01363.1	60754	677	0.18	24	24	7	7	0.72	Gly1 [Arachis hypogaea]
12	48	AAT39430.1	58368	285	0.05	9	9	2	2	0.18	glycinin, partial [Arachis hypogaea]
12	48	AAB00861.1	71701	114	0.05	5	5	3	3	0.22	Ara h I [Arachis hypogaea]
13	48	AAG01363.1	60754	783	0.2	30	30	8	8	0.86	Gly1 [Arachis hypogaea]
13	48	AAR02860.1	61803	749	0.22	30	30	9	9	0.99	storage protein [Arachis hypogaea]
13	48	ABL14270.1	60681	694	0.2	27	27	8	8	0.86	arachin 6 [Arachis hypogaea]
13	48	AAT39430.1	58368	268	0.05	9	9	2	2	0.18	glycinin, partial [Arachis hypogaea]
13	48	AAB00861.1	71701	169	0.11	9	9	6	6	0.49	Ara h I [Arachis hypogaea]
13	48	AAU21493.1	76343	59	0.03	4	4	2	2	0.13	conarachin [Arachis hypogaea]
13	48	AAL37561.1	17349	21	0.08	1	1	1	1	0.31	conglutin, partial [Arachis hypogaea]
14	48	AAR02860.1	61803	749	0.17	28	28	7	7	0.71	storage protein [Arachis hypogaea]
14	48	AAG01363.1	60754	715	0.2	33	33	8	8	0.86	Gly1 [Arachis hypogaea]
14	48	ABL14270.1	60681	696	0.2	27	27	8	8	0.86	arachin 6 [Arachis hypogaea]
14	48	AAA60336.1	70639	512	0.11	24	24	6	6	0.49	Ara h I [Arachis hypogaea]
14	48	AAT39430.1	58368	251	0.08	8	8	3	3	0.27	glycinin, partial [Arachis hypogaea]
14	48	AAU21493.1	76343	70	0.06	6	6	3	3	0.2	conarachin [Arachis hypogaea]
14	48	AAB22817.1	29364	54	0.07	4	4	2	2	0.38	peanut agglutinin precursor [Arachis hypogaea]
14	48	CAC41202.1	24390	16	0.04	1	1	1	1	0.21	unnamed protein product [Arachis hypogaea]
15	48	AAU21490.1	61810	2443	0.38	84	84	13	13	1.7	arachin Ahy-1 [Arachis hypogaea]
15	48	ABL14270.1	60681	2145	0.36	77	77	12	12	1.55	arachin 6 [Arachis hypogaea]
15	48	ACH91862.1	60929	1909	0.36	66	66	12	12	1.54	arachin Arah3 isoform [Arachis hypogaea]
15	48	AAG01363.1	60754	1709	0.32	60	60	12	12	1.55	Gly1 [Arachis hypogaea]
15	48	AAU21491.1	61836	1633	0.36	57	57	12	12	1.5	arachin Ahy-2 [Arachis hypogaea]
15	48	ABI17154.1	58570	1249	0.25	52	52	7	7	0.76	iso-Ara h3 [Arachis hypogaea]
15	48	AAB00861.1	71701	784	0.14	26	26	8	8	0.7	Ara h I [Arachis hypogaea]
15	48	AAU21493.1	76343	702	0.1	17	17	5	5	0.36	conarachin [Arachis hypogaea]
15	48	AAU21492.	54991	140	0.06	4	4	2	2	0.19	arachin Ahy-3 [Arachis hypogaea]
16	48	AAG01363.1	60754	302	0.13	15	15	5	5	0.48	Gly1 [Arachis hypogaea]
16	48	ABL14270.1	60681	256	0.1	11	11	4	4	0.37	arachin 6 [Arachis hypogaea]
16	48	AAT39430.1	58368	143	0.05	5	5	2	2	0.18	glycinin, partial [Arachis hypogaea]
16	48	AAB00861.1	71701	74	0.07	7	7	4	4	0.3	Ara h I [Arachis hypogaea]
16	48	AAU21493.1	76343	44	0.03	4	4	2	2	0.13	conarachin [Arachis hypogaea]
16	48	CAC41202.1	24390	34	0.04	2	2	1	1	0.21	unnamed protein product [Arachis hypogaea]
16	48	AAL37561.1	17349	26	0.08	1	1	1	1	0.31	conglutin, partial [Arachis hypogaea]
17	48	AAU21491.1	61836	362	0.15	17	17	6	6	0.58	arachin Ahy-2 [Arachis hypogaea]
17	48	AAG01363.1	60754	291	0.15	15	15	6	6	0.6	Gly1 [Arachis hypogaea]
17	48	ABL14270.1	60681	275	0.13	14	14	5	5	0.48	arachin 6 [Arachis hypogaea]
17	48	AAB00861.1	71701	84	0.02	3	3	1	1	0.07	Ara h I [Arachis hypogaea]
17	48	AAT39430.1	58368	36	0.03	2	2	1	1	0.08	glycinin, partial [Arachis hypogaea]
17	48	AAL37561.1	17349	32	0.08	2	2	1	1	0.31	conglutin, partial [Arachis hypogaea]
18	48	ABL14270.1	60681	987	0.24	45	45	9	9	1.1	arachin 6 [Arachis hypogaea]
18	48	AAG01363.1	60754	931	0.22	42	42	8	8	0.94	Gly1 [Arachis hypogaea]
18	48	ABF93402.1	61041	804	0.22	40	40	8	8	0.93	arachin Ahy-4 [Arachis hypogaea]
18	48	AAU21490.1	61810	795	0.24	41	41	9	9	1.08	arachin Ahy-1 [Arachis hypogaea]
18	48	AAB00861.1	71701	87	0.02	2	2	1	1	0.07	Ara h I [Arachis hypogaea]
18	48	AAT39430.1	58368	76	0.05	5	5	2	2	0.19	glycinin, partial [Arachis hypogaea]
18	48	AAU21493.1	76343	53	0.03	4	4	2	2	0.14	conarachin [Arachis hypogaea]
18	48	AAL37561.1	17349	44	0.08	2	2	1	1	0.33	conglutin, partial [Arachis hypogaea]
18	48	CAC41202.1	24390	30	0.04	1	1	1	1	0.23	unnamed protein product [Arachis hypogaea]
19	48	AAR02860.1	61803	312	0.13	14	14	5	5	0.48	storage protein [Arachis hypogaea]
19	48	ABL14270.1	60681	291	0.13	13	13	5	5	0.5	arachin 6 [Arachis hypogaea]
19	48	AAG01363.1	60754	282	0.13	14	14	5	5	0.5	Gly1 [Arachis hypogaea]
19	48	AAL37561.1	17349	63	0.08	5	5	1	1	0.32	conglutin, partial [Arachis hypogaea]
19	48	AAT39430.1	58368	30	0.03	2	2	1	1	0.09	glycinin, partial [Arachis hypogaea]
19	48	CAC41202.1	24390	17	0.06	1	1	1	1	0.22	unnamed protein product [Arachis hypogaea]
19	48	AAB00861.1	71701	15	0.01	1	1	1	1	0.07	Ara h I [Arachis hypogaea]
20	48	AAM46958.1	62042	66	0.03	2	2	1	1	0.08	allergen Arah3/Arah4 [Arachis hypogaea]
20	48	ABL14270.1	60681	51	0.03	3	3	1	1	0.08	arachin 6 [Arachis hypogaea]
20	48	AAW56067.1	61041	23	0.03	1	1	1	1	0.08	arachin Ahy-4 [Arachis hypogaea]
20	48	AAG01363.1	60754	18	0.03	1	1	1	1	0.08	Gly1 [Arachis hypogaea]

## Sheet: rhizopus gel
gel slice location	fermentation time, hours	Accession	Mass	Score	Cov	Matches	Match(sig)	Sequences	Seq(sig)	emPAI	Description
2	0	RCI04990.1	62819	20	0.02	1	1	1	1	0.08	hypothetical protein CU098_000504, partial [Rhizopus stolonifer]
2	0	EIE82850.1	51022	18	0.02	1	1	1	1	0.1	hypothetical protein RO3G_07555 [Rhizopus delemar RA 99-880]
3	0	KAG1118932.1	106805	33	0.01	3	3	1	1	0.05	hypothetical protein G6F42_013083 [Rhizopus arrhizus]
3	0	KAG0761598.1	168005	24	0.01	1	1	1	1	0.03	hypothetical protein G6F24_007435 [Rhizopus arrhizus]
3	0	EIE85491.1	174052	17	0.01	1	1	1	1	0.03	hypothetical protein RO3G_10201 [Rhizopus delemar RA 99-880]
3	0	KAG1072864.1	23963	15	0.06	1	1	1	1	0.22	hypothetical protein G6F42_025867 [Rhizopus arrhizus]
4	0	KAG0793712.1	49451	35	0.02	1	1	1	1	0.1	hypothetical protein G6F22_005533 [Rhizopus arrhizus]
4	0	KAG1122055.1	187261	14	0.01	1	1	1	1	0.03	hypothetical protein G6F42_011838 [Rhizopus arrhizus]
4	0	KAG1072864.1	23963	14	0.06	1	1	1	1	0.22	hypothetical protein G6F42_025867 [Rhizopus arrhizus]
7	32	ADG65259.1	130172	518	0.17	37	37	17	17	0.87	pyruvate carboxylase [Rhizopus arrhizus]
8	32	EIE81180.1	85681	88	0.09	7	7	6	6	0.4	aconitate hydratase [Rhizopus delemar RA 99-880]
8	32	EIE80214.1	86565	67	0.08	6	6	4	4	0.25	5-methyltetrahydropteroyltriglutamate-homocysteine S-methyltransferase [Rhizopus delemar RA 99-880]
8	32	EIE75563.1	111946	57	0.04	5	5	3	3	0.14	hypothetical protein RO3G_00267 [Rhizopus delemar RA 99-880]
8	32	EIE84099.1	94568	27	0.01	1	1	1	1	0.05	elongation factor 2 [Rhizopus delemar RA 99-880]
8	32	RCI02502.1	86992	22	0.02	1	1	1	1	0.06	AAA ATPase cdc48 [Rhizopus stolonifer]
8	32	ORE02968.1	78503	16	0.01	1	1	1	1	0.06	UDP-Glycosyltransferase/glycogen phosphorylase [Rhizopus microsporus var. microsporus]
8	32	EIE81783.1	86082	15	0.02	1	1	1	1	0.06	hypothetical protein RO3G_06488 [Rhizopus delemar RA 99-880]
9	32	EIE86519.1	79867	379	0.13	17	17	8	8	0.61	heat shock protein 90-1 [Rhizopus delemar RA 99-880]
9	32	KAG1057507.1	68429	352	0.19	25	25	11	11	1.15	hypothetical protein G6F43_000652 [Rhizopus delemar]
9	32	EIE76004.1	68975	273	0.15	16	16	7	7	0.62	hsp71-like protein [Rhizopus delemar RA 99-880]
9	32	embCEG72248.1	70565	270	0.13	14	14	6	6	0.5	Putative Heat shock protein 70 (Fragment) [Rhizopus microsporus]
9	32	EIE86995.1	70319	246	0.17	14	14	9	9	0.84	hypothetical protein RO3G_11706 [Rhizopus delemar RA 99-880]
9	32	EIE77160.1	67849	130	0.07	8	8	4	4	0.32	hsp70-like protein [Rhizopus delemar RA 99-880]
9	32	EIE78164.1	82817	71	0.06	4	4	4	4	0.26	hypothetical protein RO3G_02868 [Rhizopus delemar RA 99-880]
9	32	EIE85473.1	54593	43	0.03	1	1	1	1	0.09	hypothetical protein RO3G_10183 [Rhizopus delemar RA 99-880]
9	32	ORE08008.1	61582	41	0.04	2	2	2	2	0.17	phosphoenolpyruvate carboxykinase [ATP] [Rhizopus microsporus var. microsporus]
9	32	EIE88356.1	73825	29	0.02	2	2	1	1	0.07	transketolase [Rhizopus delemar RA 99-880]
9	32	EIE84206.1	77042	21	0.02	1	1	1	1	0.06	hypothetical protein RO3G_08916 [Rhizopus delemar RA 99-880]
9	32	EIE80953.1	70962	17	0.02	1	1	1	1	0.07	hypothetical protein RO3G_05658 [Rhizopus delemar RA 99-880]
9	32	embCEJ00424.1	78993	16	0.02	1	1	1	1	0.06	hypothetical protein RMCBS344292_14480 [Rhizopus microsporus]
9	32	embCEJ00903.1	32783	16	0.04	1	1	1	1	0.16	Putative Xaa-Pro aminopeptidase [Rhizopus microsporus]
9	32	KAG1072864.1	23963	15	0.06	1	1	1	1	0.22	hypothetical protein G6F42_025867 [Rhizopus arrhizus]
9	32	RCI02723.1	68955	14	0.03	1	1	1	1	0.07	H(+)-transporting V1 sector ATPase subunit A [Rhizopus stolonifer]
10	32	EIE85473.1	54593	1422	0.41	58	58	18	18	3.79	hypothetical protein RO3G_10183 [Rhizopus delemar RA 99-880]
10	32	EIE85653.1	61717	410	0.16	19	19	7	7	0.72	phosphoenolpyruvate carboxykinase [ATP] [Rhizopus delemar RA 99-880]
10	32	EIE91688.1	62296	135	0.1	9	9	5	5	0.47	glucose-6-phosphate isomerase [Rhizopus delemar RA 99-880]
10	32	EIE76798.1	61136	86	0.04	3	3	2	2	0.17	1-pyrroline-5-carboxylate dehydrogenase [Rhizopus delemar RA 99-880]
10	32	EIE79026.1	59152	66	0.07	4	4	3	3	0.27	isocitrate lyase [Rhizopus delemar RA 99-880]
10	32	KAG0746009.1	58632	62	0.06	3	3	3	3	0.28	hypothetical protein G6F23_003934 [Rhizopus arrhizus]
10	32	EIE78804.1	52845	43	0.02	2	2	1	1	0.09	adenylosuccinate lyase [Rhizopus delemar RA 99-880]
10	32	EIE85941.1	61987	41	0.08	3	3	3	3	0.26	malate synthase A [Rhizopus delemar RA 99-880]
10	32	EIE87278.1	47254	39	0.07	3	3	2	2	0.22	enolase [Rhizopus delemar RA 99-880]
10	32	embCEI85720.1	41383	38	0.02	3	3	1	1	0.12	Putative Glutamate decarboxylase [Rhizopus microsporus]
10	32	embCBM36782.1	61878	26	0.02	1	1	1	1	0.08	unnamed protein product [Rhizopus arrhizus]
10	32	RCI01948.1	27809	25	0.06	2	2	1	1	0.18	Alpha subunit of the F1 sector of mitochondrial F1F0 ATP synthase, partial [Rhizopus stolonifer]
10	32	RCI00793.1	57468	25	0.02	1	1	1	1	0.09	hypothetical protein CU097_015675 [Rhizopus azygosporus]
10	32	EIE83315.1	56788	25	0.03	1	1	1	1	0.09	pyruvate kinase [Rhizopus delemar RA 99-880]
10	32	EIE85094.1	54587	24	0.02	1	1	1	1	0.09	catalase [Rhizopus delemar RA 99-880]
10	32	embCEJ02194.1	61324	19	0.03	1	1	1	1	0.08	Putative Chaperonin Cpn60 [Rhizopus microsporus]
10	32	KAG1072864.1	23963	17	0.06	2	2	1	1	0.22	hypothetical protein G6F42_025867 [Rhizopus arrhizus]
10	32	EIE84411.1	61179	16	0.03	1	1	1	1	0.08	hypothetical protein RO3G_09121 [Rhizopus delemar RA 99-880]
11	32	dbjBAA01019.1	44855	365	0.31	24	24	11	11	2.22	3-phosphoglycerate kinase [Rhizopus niveus]
11	32	KAG0740937.1	45374	295	0.24	19	19	9	9	1.57	hypothetical protein G6F23_007937 [Rhizopus arrhizus]
11	32	embCEJ00235.1	41974	244	0.18	12	12	5	5	0.76	Putative Actin (Fragment) [Rhizopus microsporus]
11	32	EIE80761.1	47038	148	0.16	9	9	5	5	0.66	enolase [Rhizopus delemar RA 99-880]
11	32	EIE89109.1	46989	113	0.12	7	7	4	4	0.5	isocitrate dehydrogenase [NADP] [Rhizopus delemar RA 99-880]
11	32	EIE80258.1	43284	88	0.06	5	5	2	2	0.25	hypothetical protein RO3G_04963 [Rhizopus delemar RA 99-880]
11	32	EIE81693.1	41711	59	0.17	8	8	5	5	0.77	hypothetical protein RO3G_06398 [Rhizopus delemar RA 99-880]
11	32	KAG0811948.1	47873	52	0.09	5	5	3	3	0.35	hypothetical protein G6F20_006750 [Rhizopus arrhizus]
11	32	KAG1054295.1	39932	30	0.04	2	2	1	1	0.13	hypothetical protein G6F43_003687 [Rhizopus delemar]
11	32	ORE05062.1	47328	27	0.03	1	1	1	1	0.11	enolase [Rhizopus microsporus var. microsporus]
11	32	ORE09199.1	45492	21	0.03	1	1	1	1	0.11	4-hydroxyphenylpyruvate dioxygenase [Rhizopus microsporus var. microsporus]
11	32	embCEJ00424.1	78993	19	0.02	2	2	1	1	0.06	hypothetical protein RMCBS344292_14480 [Rhizopus microsporus]
11	32	ORE04086.1	48067	16	0.03	1	1	1	1	0.1	aspartate aminotransferase [Rhizopus microsporus var. microsporus]
11	32	KAG1072864.1	23963	16	0.06	1	1	1	1	0.22	hypothetical protein G6F42_025867 [Rhizopus arrhizus]
12	32	EIE83328.1	36063	237	0.21	14	14	6	6	1.2	glyceraldehyde-3-phosphate dehydrogenase 2 [Rhizopus delemar RA 99-880]
12	32	KAG0745423.1	36180	190	0.28	13	13	8	8	1.85	hypothetical protein G6F23_004404 [Rhizopus arrhizus]
12	32	ORE07190.1	37614	202	0.17	9	9	5	5	0.88	fructose-1,6-bisphosphatase [Rhizopus microsporus var. microsporus]
12	32	EIE88293.1	39505	152	0.13	10	10	6	6	1.05	hypothetical protein RO3G_13004 [Rhizopus delemar RA 99-880]
12	32	EIE78537.1	35223	129	0.14	8	8	4	4	0.71	malate dehydrogenase, NAD-dependent [Rhizopus delemar RA 99-880]
12	32	EIE87005.1	36813	84	0.06	4	4	2	2	0.29	4-dihydromethyl-trisporate dehydrogenase [Rhizopus delemar RA 99-880]
12	32	EIE78797.1	32483	73	0.12	4	4	2	2	0.34	inorganic pyrophosphatase [Rhizopus delemar RA 99-880]
12	32	EIE86885.1	35823	69	0.06	3	3	2	2	0.3	transaldolase [Rhizopus delemar RA 99-880]
12	32	RCI00276.1	37200	55	0.04	2	2	1	1	0.14	hypothetical protein CU098_006726 [Rhizopus stolonifer]
12	32	KAG1567447.1	42064	31	0.03	1	1	1	1	0.12	hypothetical protein G6F50_008205 [Rhizopus delemar]
12	32	EIE87803.1	35412	20	0.03	1	1	1	1	0.14	hypothetical protein RO3G_12514 [Rhizopus delemar RA 99-880]
12	32	embCEJ00235.1	41974	17	0.03	1	1	1	1	0.12	Putative Actin (Fragment) [Rhizopus microsporus]
12	32	EIE80515.1	40017	16	0.04	1	1	1	1	0.13	hypothetical protein RO3G_05220 [Rhizopus delemar RA 99-880]
12	32	embCEJ00424.1	78993	16	0.02	1	1	1	1	0.06	hypothetical protein RMCBS344292_14480 [Rhizopus microsporus]
12	32	EIE83371.1	39998	15	0.06	1	1	1	1	0.13	fructose-bisphosphate aldolase [Rhizopus delemar RA 99-880]
12	32	EIE89109.1	46989	14	0.03	1	1	1	1	0.11	isocitrate dehydrogenase [NADP] [Rhizopus delemar RA 99-880]
13	32	ADG65261.1	35630	205	0.19	13	13	5	5	0.94	malate dehydrogenase [Rhizopus arrhizus]
13	32	EIE87660.1	29082	167	0.12	7	7	3	3	0.63	14-3-3-like protein [Rhizopus delemar RA 99-880]
13	32	EIE78167.1	27659	61	0.09	5	5	2	2	0.41	14-3-3 family protein epsilon [Rhizopus delemar RA 99-880]
13	32	EIE80031.1	31050	57	0.09	3	3	2	2	0.36	hypothetical protein RO3G_04736 [Rhizopus delemar RA 99-880]
13	32	embCEJ02668.1	36219	44	0.04	2	2	1	1	0.14	Putative Genomic scaffold, msy_sf_12 [Rhizopus microsporus]
13	32	EIE78537.1	35223	41	0.08	3	3	2	2	0.31	malate dehydrogenase, NAD-dependent [Rhizopus delemar RA 99-880]
13	32	embCEG73367.1	20231	23	0.06	1	1	1	1	0.26	Putative 60S ribosomal protein L2 [Rhizopus microsporus]
13	32	EIE83814.1	24120	20	0.08	2	2	1	1	0.22	hypothetical protein RO3G_08519 [Rhizopus delemar RA 99-880]
13	32	embCEJ00424.1	78993	19	0.02	2	2	1	1	0.06	hypothetical protein RMCBS344292_14480 [Rhizopus microsporus]
13	32	KAG1072864.1	23963	16	0.06	2	2	1	1	0.22	hypothetical protein G6F42_025867 [Rhizopus arrhizus]
13	32	ORE01358.1	30278	14	0.03	1	1	1	1	0.17	40S ribosomal protein S1 [Rhizopus microsporus var. microsporus]
14	32	EIE78344.1	27328	110	0.17	7	7	3	3	0.68	triosephosphate isomerase [Rhizopus delemar RA 99-880]
14	32	EIE80499.1	26109	37	0.15	3	3	3	3	0.72	hypothetical protein RO3G_05204 [Rhizopus delemar RA 99-880]
14	32	ORE00814.1	20657	33	0.1	1	1	1	1	0.26	ribosomal protein S8e, partial [Rhizopus microsporus var. microsporus]
14	32	EIE86807.1	21822	21	0.06	1	1	1	1	0.24	maleylacetoacetate isomerase [Rhizopus delemar RA 99-880]
14	32	KAG1072864.1	23963	15	0.06	1	1	1	1	0.22	hypothetical protein G6F42_025867 [Rhizopus arrhizus]
14	32	embCEJ00424.1	78993	15	0.02	1	1	1	1	0.06	hypothetical protein RMCBS344292_14480 [Rhizopus microsporus]
15	32	EIE77758.1	17131	180	0.38	9	9	4	4	1.98	peroxiredoxin-1 [Rhizopus delemar RA 99-880]
15	32	embCEJ00223.1	17803	71	0.09	2	2	1	1	0.3	Putative 60S ribosomal protein L12 [Rhizopus microsporus]
15	32	RCI03523.1	24158	65	0.07	2	2	1	1	0.21	ribosomal protein S5, partial [Rhizopus stolonifer]
15	32	KAG0771111.1	29867	33	0.03	2	2	1	1	0.17	hypothetical protein G6F22_016775 [Rhizopus arrhizus]
15	32	embCEJ00424.1	78993	29	0.02	5	5	1	1	0.06	hypothetical protein RMCBS344292_14480 [Rhizopus microsporus]
15	32	EIE86492.1	18965	23	0.05	1	1	1	1	0.28	hypothetical protein RO3G_11203 [Rhizopus delemar RA 99-880]
15	32	EIE76757.1	21812	23	0.07	1	1	1	1	0.24	NAD(P)H:quinone oxidoreductase, type IV [Rhizopus delemar RA 99-880]
15	32	KAG0749591.1	86886	15	0.02	1	1	1	1	0.06	hypothetical protein G6F23_000914 [Rhizopus arrhizus]
16	32	EIE83236.1	15730	162	0.18	9	9	3	3	1.44	copper/zinc superoxide dismutase [Rhizopus delemar RA 99-880]
16	32	spP0C1H8.1PPIA2_RHIO9	17511	100	0.24	7	7	3	3	1.23	RecName: Full=Peptidyl-prolyl cis-trans isomerase A2; Short=PPIase A2; AltName: Full=Cyclophilin A2; AltName: Full=Cyclosporin A-binding protein; AltName: Full=Rotamase A2
16	32	embCEJ01164.1	26371	64	0.06	3	3	1	1	0.2	Putative 60S ribosomal protein L23 [Rhizopus microsporus]
16	32	EIE77758.1	17131	38	0.15	3	3	2	2	0.73	peroxiredoxin-1 [Rhizopus delemar RA 99-880]
16	32	embCEJ01159.1	24498	30	0.05	2	2	1	1	0.21	Putative Nucleoside diphosphate kinase [Rhizopus microsporus]
16	32	spP0C1H7.1PPIA1_RHIO9	18037	27	0.13	2	2	2	2	0.69	RecName: Full=Peptidyl-prolyl cis-trans isomerase A1; Short=PPIase A1; AltName: Full=Cyclophilin A1; AltName: Full=Cyclosporin A-binding protein; AltName: Full=Rotamase A1
16	32	embCEJ02528.1	16020	25	0.06	1	1	1	1	0.34	Putative 40S ribosomal protein S16 [Rhizopus microsporus]
16	32	EIE85314.1	15281	24	0.06	1	1	1	1	0.36	ribosomal protein L28e [Rhizopus delemar RA 99-880]
16	32	embCEJ02686.1	15881	20	0.05	1	1	1	1	0.34	Putative Ribosomal_S11-domain-containing protein [Rhizopus microsporus]
16	32	embCEG65637.1	11392	19	0.1	1	1	1	1	0.5	Putative 60S ribosomal protein L28-A [Rhizopus microsporus]
16	32	EIE76259.1	17732	18	0.08	1	1	1	1	0.3	40S ribosomal protein S18 [Rhizopus delemar RA 99-880]
16	32	embCEJ00424.1	78993	14	0.02	1	1	1	1	0.06	hypothetical protein RMCBS344292_14480 [Rhizopus microsporus]
16	32	EIE87130.1	15888	14	0.09	1	1	1	1	0.34	hypothetical protein RO3G_11841 [Rhizopus delemar RA 99-880]
17	32	PHZ09368.1	15085	50	0.08	2	2	1	1	0.36	hypothetical protein RHIMIDRAFT_51324 [Rhizopus microsporus ATCC 52813]
17	32	embCEG72599.1	14050	32	0.17	2	2	2	2	0.94	Putative Ribosomal protein L22e [Rhizopus microsporus]
17	32	embCEJ03855.1	17039	25	0.08	2	2	1	1	0.32	Putative Nucleoside diphosphate kinase [Rhizopus microsporus]
17	32	spI1C083.1RLT1_RHIO9	17298	24	0.11	1	1	1	1	0.31	RecName: Full=Mucoricin; AltName: Full=Ricin-like toxin; AltName: Full=rRNA N-glycosidase
17	32	embCEJ02620.1	16020	21	0.06	1	1	1	1	0.34	Putative 40S ribosomal protein S12 [Rhizopus microsporus]
17	32	ORE01652.1	13031	16	0.07	1	1	1	1	0.43	histone H2A, partial [Rhizopus microsporus var. microsporus]
17	32	embCEJ02686.1	15881	14	0.09	1	1	1	1	0.34	Putative Ribosomal_S11-domain-containing protein [Rhizopus microsporus]
18	32	EIE80346.1	15151	89	0.13	6	6	2	2	0.86	hypothetical protein RO3G_05051 [Rhizopus delemar RA 99-880]
18	32	spP0C1J3.1FKBP1_RHIO9	11798	71	0.12	3	3	1	1	0.49	RecName: Full=FK506-binding protein 1; Short=FKBP; AltName: Full=Peptidyl-prolyl cis-trans isomerase; Short=PPIase; AltName: Full=Rapamycin-binding protein
18	32	RCI00064.1	9677	18	0.11	1	1	1	1	0.62	hypothetical protein CU098_012075, partial [Rhizopus stolonifer]
19	32	EIE77184.1	8397	15	0.13	1	1	1	1	0.73	hypothetical protein RO3G_01888 [Rhizopus delemar RA 99-880]
1	48	gb|KAG0732957.1|	18058	22	0.04	2	2	1	1	0.29	hypothetical protein G6F23_013809 [Rhizopus arrhizus]
2	48	gb|KAG0732957.1|	18058	22	0.04	2	2	1	1	0.29	hypothetical protein G6F23_013809 [Rhizopus arrhizus]
3	48	gb|KAG0752871.1|	21427	17	0.04	1	1	1	1	0.24	hypothetical protein G6F24_013324 [Rhizopus arrhizus]
3	48	gb|KAG1072864.1|	23963	14	0.06	1	1	1	1	0.22	hypothetical protein G6F42_025867 [Rhizopus arrhizus]
4	48	gb|KAG1369592.1|	7974	19	0.14	1	1	1	1	0.78	hypothetical protein G6F59_018691 [Rhizopus arrhizus]
4	48	emb|CEJ00424.1|	78993	17	0.02	1	1	1	1	0.06	hypothetical protein RMCBS344292_14480 [Rhizopus microsporus]
4	48	gb|KAG1072864.1|	23963	15	0.06	1	1	1	1	0.22	hypothetical protein G6F42_025867 [Rhizopus arrhizus]
5	48	gb|KAG1169347.1|	38377	19	0.03	1	1	1	1	0.13	hypothetical protein G6F71_008480 [Rhizopus microsporus]
6	48	gb|KAG0732957.1|	18058	23	0.04	2	2	1	1	0.29	hypothetical protein G6F23_013809 [Rhizopus arrhizus]
6	48	gb|KAG1118932.1|	106805	15	0.01	1	1	1	1	0.05	hypothetical protein G6F42_013083 [Rhizopus arrhizus]
7	48	gb|KAG0732957.1|	18058	27	0.04	2	2	1	1	0.29	hypothetical protein G6F23_013809 [Rhizopus arrhizus]
9	48	emb|CEJ00711.1|	64835	34	0.02	1	1	1	1	0.08	Putative Ssa4p [Rhizopus microsporus]
10	48	gb|EIE85473.1|	54593	270	0.25	17	17	10	10	1.39	hypothetical protein RO3G_10183 [Rhizopus delemar RA 99-880]
10	48	dbj|BAA01019.1|	44855	19	0.02	1	1	1	1	0.11	3-phosphoglycerate kinase [Rhizopus niveus]
10	48	gb|KAG1072864.1|	23963	18	0.06	1	1	1	1	0.22	hypothetical protein G6F42_025867 [Rhizopus arrhizus]
11	48	dbj|BAA01019.1|	44855	91	0.11	6	6	4	4	0.52	3-phosphoglycerate kinase [Rhizopus niveus]
11	48	dbj|BAA01020.1|	44857	65	0.08	4	4	3	3	0.37	3-phosphoglycerate kinase [Rhizopus niveus]
11	48	gb|EIE87278.1|	47254	51	0.1	3	3	3	3	0.35	enolase [Rhizopus delemar RA 99-880]
11	48	gb|EIE80761.1|	47038	20	0.03	1	1	1	1	0.11	enolase [Rhizopus delemar RA 99-880]
11	48	gb|KAG1072864.1|	23963	20	0.06	3	3	1	1	0.22	hypothetical protein G6F42_025867 [Rhizopus arrhizus]
11	48	gb|EIE83215.1|	46980	20	0.02	1	1	1	1	0.11	hypothetical protein RO3G_07920 [Rhizopus delemar RA 99-880]
11	48	gb|ORE06949.1|	47501	17	0.03	1	1	1	1	0.1	ornithine-oxo-acid transaminase [Rhizopus microsporus var. microsporus]
11	48	emb|CEJ00424.1|	78993	15	0.02	1	1	1	1	0.06	hypothetical protein RMCBS344292_14480 [Rhizopus microsporus]
12	48	gb|EIE81131.1|	36235	97	0.17	7	7	5	5	0.92	glyceraldehyde-3-phosphate dehydrogenase 3 [Rhizopus delemar RA 99-880]
12	48	gb|EIE83328.1|	36063	82	0.14	6	6	4	4	0.69	glyceraldehyde-3-phosphate dehydrogenase 2 [Rhizopus delemar RA 99-880]
12	48	gb|EIE88293.1|	39505	84	0.09	3	3	2	2	0.27	hypothetical protein RO3G_13004 [Rhizopus delemar RA 99-880]
12	48	gb|EIE78537.1|	35223	32	0.04	3	3	1	1	0.14	malate dehydrogenase, NAD-dependent [Rhizopus delemar RA 99-880]
12	48	gb|KAG1072864.1|	23963	15	0.06	1	1	1	1	0.22	hypothetical protein G6F42_025867 [Rhizopus arrhizus]
13	48	emb|CEJ00020.1|	30211	20	0.04	1	1	1	1	0.17	Putative 40S ribosomal protein S0 [Rhizopus microsporus]
13	48	emb|CEJ00424.1|	78993	18	0.02	1	1	1	1	0.06	hypothetical protein RMCBS344292_14480 [Rhizopus microsporus]
13	48	gb|ORE09990.1|	29108	16	0.04	1	1	1	1	0.18	14-3-3 family protein epsilon [Rhizopus microsporus var. microsporus]
14	48	gb|EIE78344.1|	27328	58	0.1	4	4	2	2	0.41	triosephosphate isomerase [Rhizopus delemar RA 99-880]
14	48	gb|EIE86807.1|	21822	19	0.06	1	1	1	1	0.24	maleylacetoacetate isomerase [Rhizopus delemar RA 99-880]
14	48	emb|CEJ00424.1|	78993	15	0.02	1	1	1	1	0.06	hypothetical protein RMCBS344292_14480 [Rhizopus microsporus]
14	48	gb|KAG1072864.1|	23963	14	0.06	1	1	1	1	0.22	hypothetical protein G6F42_025867 [Rhizopus arrhizus]
15	48	gb|RCI01554.1|	136195	58	0.02	5	5	3	3	0.11	thioredoxin peroxidase Tpx1 [Rhizopus azygosporus]
15	48	gb|RCI06530.1|	21767	35	0.04	1	1	1	1	0.24	40S ribosomal protein S9 [Rhizopus stolonifer]
15	48	gb|KAG1369592.1|	7974	23	0.14	1	1	1	1	0.77	hypothetical protein G6F59_018691 [Rhizopus arrhizus]
15	48	gb|KAG0764047.1|	48512	20	0.03	1	1	1	1	0.1	hypothetical protein G6F24_005536 [Rhizopus arrhizus]
15	48	gb|KAG1072864.1|	23963	17	0.06	2	2	1	1	0.22	hypothetical protein G6F42_025867 [Rhizopus arrhizus]
16	48	gb|EIE86504.1|	16016	75	0.23	5	5	3	3	1.4	hypothetical protein RO3G_11215 [Rhizopus delemar RA 99-880]
16	48	sp|P0C1H8.1|PPIA2_RHIO9	17511	70	0.07	3	3	1	1	0.31	RecName: Full=Peptidyl-prolyl cis-trans isomerase A2; Short=PPIase A2; AltName: Full=Cyclophilin A2; AltName: Full=Cyclosporin A-binding protein; AltName: Full=Rotamase A2
16	48	gb|EIE83236.1|	15730	62	0.07	5	5	1	1	0.34	copper/zinc superoxide dismutase [Rhizopus delemar RA 99-880]
16	48	gb|ORE02715.1|	14517	24	0.08	1	1	1	1	0.38	hypothetical protein BCV72DRAFT_258186 [Rhizopus microsporus var. microsporus]
17	48	gb|KAG1051260.1|	14994	115	0.18	5	5	2	2	0.86	hypothetical protein G6F43_006523 [Rhizopus delemar]
17	48	gb|RCI05826.1|	15286	16	0.06	1	1	1	1	0.36	hypothetical protein CU098_013320 [Rhizopus stolonifer]
18	48	emb|CEJ02668.1|	36219	26	0.04	1	1	1	1	0.15	Putative Genomic scaffold, msy_sf_12 [Rhizopus microsporus]
18	48	gb|KAG0732957.1|	18058	21	0.04	1	1	1	1	0.31	hypothetical protein G6F23_013809 [Rhizopus arrhizus]
18	48	gb|KAG0752871.1|	21427	19	0.04	1	1	1	1	0.26	hypothetical protein G6F24_013324 [Rhizopus arrhizus]

## Sheet: peanut soluble
sample replicate	fermentation time, hours	Accession	Score	Mass	Matches	Match(sig)	Sequences	Seq(sig)	Cov	emPAI	Description
1	0	ABL14270.1	2816	60681	70	70	15	15	0.51	2.22	arachin 6 [Arachis hypogaea]
1	0	AAU21490.1	2648	61810	68	68	16	16	0.51	2.41	arachin Ahy-1 [Arachis hypogaea]
1	0	AAU21491.1	2431	61836	65	65	14	14	0.47	1.92	arachin Ahy-2 [Arachis hypogaea]
1	0	ACH91862.1	2314	60929	62	62	13	13	0.44	1.75	arachin Arah3 isoform [Arachis hypogaea]
1	0	ABF93402.1	2165	61041	62	62	13	13	0.41	1.74	arachin Ahy-4 [Arachis hypogaea]
1	0	AAG01363.1	1958	60754	56	56	14	14	0.43	1.98	Gly1 [Arachis hypogaea]
1	0	AAL37561.1	2667	17349	68	68	8	8	0.61	24.59	conglutin, partial [Arachis hypogaea]
1	0	ABQ96214.1	2579	17479	66	66	8	8	0.61	24.07	Ara h 6 [Arachis hypogaea]
1	0	AAA60336.1	1703	70639	57	57	15	15	0.28	1.74	Ara h I [Arachis hypogaea]
1	0	P43238.1	1671	71701	57	57	16	16	0.3	1.88	RecName: Full=Allergen Ara h 1, clone P41B; AltName: Full=Allergen Ara h I; AltName: Allergen=Ara h 1; Flags: Precursor
1	0	AAT39430.1	1607	58368	47	47	10	10	0.41	1.25	glycinin, partial [Arachis hypogaea]
1	0	AAN77576.1	1517	20558	47	47	9	9	0.51	8.82	allergen Ara h 2.02 [Arachis hypogaea]
1	0	ACN62248.1	1508	19003	48	48	10	10	0.58	14.11	Ara h 2.01 allergen [Arachis hypogaea]
1	0	AAU21496.1	313	18786	6	6	1	1	0.1	0.28	2S protein 2 [Arachis hypogaea]
1	0	AAB22817.1	299	29364	10	10	4	4	0.29	0.9	peanut agglutinin precursor [Arachis hypogaea]
1	0	AAY54009.1	121	10408	3	3	2	2	0.27	1.43	LEA protein, partial [Arachis hypogaea]
1	0	AAU21492.1	72	54991	4	4	2	2	0.05	0.19	arachin Ahy-3 [Arachis hypogaea]
1	0	ABX75045.1	66	9505	2	2	1	1	0.21	0.62	LTP isoallergen 2, partial [Arachis hypogaea]
1	0	ADQ91842.1	55	22736	2	2	1	1	0.11	0.23	late embryogenesis abundant protein group 5 protein [Arachis hypogaea]
1	0	P01066.1	50	8426	2	2	2	2	0.4	1.97	RecName: Full=Bowman-Birk type proteinase inhibitor A-II; Contains: RecName: Full=Bowman-Birk type proteinase inhibitor A-I; Contains: RecName: Full=Bowman-Birk type proteinase inhibitor B-I; Contains: RecName: Full=Bowman-Birk type proteinase inhib
1	0	AAU21493.1	22	76343	1	1	1	1	0.02	0.06	conarachin [Arachis hypogaea]
1	0	ABK92180.1	17	33841	1	1	1	1	0.04	0.15	11S seed storage globulin precursor B1 [Arachis hypogaea]
2	0	AAL37561.1	2799	17349	73	73	8	8	0.61	19.11	conglutin, partial [Arachis hypogaea]
2	0	ABQ96214.1	2767	17479	72	72	8	8	0.61	18.74	Ara h 6 [Arachis hypogaea]
2	0	ABL14270.1	2604	60681	77	77	12	12	0.43	1.58	arachin 6 [Arachis hypogaea]
2	0	AAU21490.1	2550	61810	75	75	13	13	0.43	1.74	arachin Ahy-1 [Arachis hypogaea]
2	0	ACH91862.1	2431	60929	74	74	12	12	0.41	1.57	arachin Arah3 isoform [Arachis hypogaea]
2	0	AAU21491.1	2327	61836	69	69	11	11	0.39	1.35	arachin Ahy-2 [Arachis hypogaea]
2	0	ABF93402.1	2270	61041	69	69	12	12	0.38	1.57	arachin Ahy-4 [Arachis hypogaea]
2	0	AAG01363.1	2168	60754	65	65	12	12	0.38	1.58	Gly1 [Arachis hypogaea]
2	0	AAC63045.1	1439	58543	45	45	8	8	0.27	0.93	glycinin, partial [Arachis hypogaea]
2	0	AAT39430.1	1833	58368	48	48	8	8	0.32	0.93	glycinin, partial [Arachis hypogaea]
2	0	AAB00861.1	1359	71701	37	37	11	11	0.21	1.09	Ara h I [Arachis hypogaea]
2	0	AAN77576.1	1233	20558	34	34	8	8	0.47	5.34	allergen Ara h 2.02 [Arachis hypogaea]
2	0	CAC41202.1	1230	24390	34	34	8	8	0.39	3.74	unnamed protein product [Arachis hypogaea]
2	0	AAB22817.1	218	29364	4	4	1	1	0.05	0.18	peanut agglutinin precursor [Arachis hypogaea]
2	0	ABX75045.1	175	9505	4	4	2	2	0.3	1.65	LTP isoallergen 2, partial [Arachis hypogaea]
2	0	AAU21496.1	130	18786	4	4	1	1	0.1	0.29	2S protein 2 [Arachis hypogaea]
2	0	AAY54009.1	111	10408	2	2	1	1	0.14	0.56	LEA protein, partial [Arachis hypogaea]
2	0	AAU21493.1	99	76343	3	3	1	1	0.02	0.06	conarachin [Arachis hypogaea]
2	0	AAU21492.1	92	54991	4	4	1	1	0.02	0.09	arachin Ahy-3 [Arachis hypogaea]
2	0	P01066.1	40	8426	1	1	1	1	0.39	0.73	RecName: Full=Bowman-Birk type proteinase inhibitor A-II; Contains: RecName: Full=Bowman-Birk type proteinase inhibitor A-I; Contains: RecName: Full=Bowman-Birk type proteinase inhibitor B-I; Contains: RecName: Full=Bowman-Birk type proteinase inhib
1	16	AAL37561.1	2307	17349	65	65	8	8	0.61	24.56	conglutin, partial [Arachis hypogaea]
1	16	ABQ96214.1	2244	17479	64	64	8	8	0.61	24.04	Ara h 6 [Arachis hypogaea]
1	16	AAU21494.1	1240	21293	35	35	8	8	0.42	6.25	2S protein 1, partial [Arachis hypogaea]
1	16	ABL14268.1	1206	19009	33	33	7	7	0.46	6.2	conglutin 7 [Arachis hypogaea]
1	16	AAB00861.1	1224	71701	51	51	17	17	0.32	2.08	Ara h I [Arachis hypogaea]
1	16	P43237.1	1162	70639	47	47	16	16	0.31	1.93	RecName: Full=Allergen Ara h 1, clone P17; AltName: Full=Allergen Ara h I; AltName: Allergen=Ara h 1; Flags: Precursor
1	16	ABL14270.1	823	60681	23	23	8	8	0.25	0.87	arachin 6 [Arachis hypogaea]
1	16	AAG01363.1	783	60754	22	22	8	8	0.25	0.87	Gly1 [Arachis hypogaea]
1	16	ABF93402.1	651	61041	22	22	8	8	0.27	0.86	arachin Ahy-4 [Arachis hypogaea]
1	16	AAU21491.1	620	61836	21	21	8	8	0.28	0.85	arachin Ahy-2 [Arachis hypogaea]
1	16	AAT39430.1	164	58368	5	5	3	3	0.13	0.28	glycinin, partial [Arachis hypogaea]
1	16	AAY54009.1	45	10408	1	1	1	1	0.14	0.56	LEA protein, partial [Arachis hypogaea]
1	16	ADQ91834.1	39	21019	1	1	1	1	0.09	0.25	late embryogenesis abundant protein group 2 protein dehydrin [Arachis hypogaea]
1	16	AAU21492.1	23	54991	1	1	1	1	0.02	0.09	arachin Ahy-3 [Arachis hypogaea]
2	16	AAL37561.1	2275	17349	63	63	7	7	0.58	11.73	conglutin, partial [Arachis hypogaea]
2	16	ABQ96214.1	2253	17479	63	63	7	7	0.58	11.53	Ara h 6 [Arachis hypogaea]
2	16	AAB00861.1	1910	71701	63	63	15	15	0.29	1.84	Ara h I [Arachis hypogaea]
2	16	P43237.1	1831	70639	60	60	16	16	0.31	2.1	RecName: Full=Allergen Ara h 1, clone P17; AltName: Full=Allergen Ara h I; AltName: Allergen=Ara h 1; Flags: Precursor
2	16	ABL14270.1	1887	60681	59	59	13	13	0.45	1.91	arachin 6 [Arachis hypogaea]
2	16	AAU21490.1	1658	61810	54	54	14	14	0.45	2.09	arachin Ahy-1 [Arachis hypogaea]
2	16	AAG01363.1	1593	60754	53	53	12	12	0.41	1.68	Gly1 [Arachis hypogaea]
2	16	AAU21491.1	1439	61836	54	54	12	12	0.41	1.63	arachin Ahy-2 [Arachis hypogaea]
2	16	ACH91862.1	1427	60929	50	50	12	12	0.44	1.67	arachin Arah3 isoform [Arachis hypogaea]
2	16	ABF93402.1	1347	61041	49	49	11	11	0.35	1.46	arachin Ahy-4 [Arachis hypogaea]
2	16	AAU21494.1	1167	21293	34	34	7	7	0.37	4.03	2S protein 1, partial [Arachis hypogaea]
2	16	ABL14268.1	1163	19009	33	33	7	7	0.42	5.11	conglutin 7 [Arachis hypogaea]
2	16	AAT39430.1	683	58368	21	21	6	6	0.23	0.67	glycinin, partial [Arachis hypogaea]
2	16	AAU21492.1	82	54991	4	4	1	1	0.02	0.09	arachin Ahy-3 [Arachis hypogaea]
2	16	AAY54009.1	51	10408	1	1	1	1	0.14	0.59	LEA protein, partial [Arachis hypogaea]
1	24	AAA60336.1	1081	70639	37	37	14	14	0.23	1.55	Ara h I [Arachis hypogaea]
1	24	P43238.1	878	71701	30	30	10	10	0.16	0.93	RecName: Full=Allergen Ara h 1, clone P41B; AltName: Full=Allergen Ara h I; AltName: Allergen=Ara h 1; Flags: Precursor
1	24	ABL14270.1	975	60681	35	35	12	12	0.3	1.54	arachin 6 [Arachis hypogaea]
1	24	AAU21490.1	905	61810	35	35	13	13	0.33	1.7	arachin Ahy-1 [Arachis hypogaea]
1	24	AAG01363.1	864	60754	31	31	11	11	0.26	1.35	Gly1 [Arachis hypogaea]
1	24	AAU21491.1	815	61836	32	32	13	13	0.36	1.7	arachin Ahy-2 [Arachis hypogaea]
1	24	AAC63045.1	620	58543	18	18	6	6	0.15	0.62	glycinin, partial [Arachis hypogaea]
1	24	AAL37561.1	513	17349	16	16	4	4	0.33	2.85	conglutin, partial [Arachis hypogaea]
1	24	ABQ96214.1	499	17479	16	16	4	4	0.33	2.82	Ara h 6 [Arachis hypogaea]
1	24	AAT39430.1	374	58368	17	17	4	4	0.14	0.38	glycinin, partial [Arachis hypogaea]
1	24	AAU21494.1	326	21293	15	15	5	5	0.25	2	2S protein 1, partial [Arachis hypogaea]
1	24	AAU21492.1	81	54991	5	5	2	2	0.05	0.19	arachin Ahy-3 [Arachis hypogaea]
2	24	AAB00861.1	22	71701	1	1	1	1	0.02	0.07	Ara h I [Arachis hypogaea]
1	48	ABL14270.1	474	60681	18	18	10	10	0.24	1.18	arachin 6 [Arachis hypogaea]
1	48	AAC63045.1	418	58543	13	13	6	6	0.16	0.62	glycinin, partial [Arachis hypogaea]
1	48	AAU21491.1	408	61836	18	18	10	10	0.29	1.15	arachin Ahy-2 [Arachis hypogaea]
1	48	AAA60336.1	302	70639	11	11	6	6	0.12	0.49	Ara h I [Arachis hypogaea]
1	48	P43238.1	188	71701	8	8	5	5	0.09	0.39	RecName: Full=Allergen Ara h 1, clone P41B; AltName: Full=Allergen Ara h I; AltName: Allergen=Ara h 1; Flags: Precursor
1	48	AAT39430.1	279	58368	12	12	4	4	0.14	0.38	glycinin, partial [Arachis hypogaea]
1	48	AAT00599.1	66	20907	4	4	2	2	0.07	0.57	seed storage protein SSP2, partial [Arachis hypogaea]
1	48	AAD56337.1	22	15489	2	2	1	1	0.07	0.35	allergen Arah6, partial [Arachis hypogaea]
2	48	AAR02860.1	1893	61803	52	52	9	9	0.25	1	storage protein [Arachis hypogaea]
2	48	ABL14270.1	1885	60681	51	51	12	12	0.33	1.55	arachin 6 [Arachis hypogaea]
2	48	AAU21491.1	1748	61836	51	51	9	9	0.27	1	arachin Ahy-2 [Arachis hypogaea]
2	48	ABF93402.1	1669	61041	48	48	10	10	0.31	1.18	arachin Ahy-4 [Arachis hypogaea]
2	48	AAG01363.1	1643	60754	47	47	9	9	0.25	1.02	Gly1 [Arachis hypogaea]
2	48	AAC63045.1	1338	58543	37	37	7	7	0.24	0.76	glycinin, partial [Arachis hypogaea]
2	48	ABI17154.1	536	58570	24	24	4	4	0.12	0.5	iso-Ara h3 [Arachis hypogaea]
2	48	AAA60336.1	1112	70639	32	32	11	11	0.22	1.1	Ara h I [Arachis hypogaea]
2	48	P43238.1	1082	71701	30	30	9	9	0.16	0.81	RecName: Full=Allergen Ara h 1, clone P41B; AltName: Full=Allergen Ara h I; AltName: Allergen=Ara h 1; Flags: Precursor
2	48	AAL37561.1	767	17349	22	22	4	4	0.33	2.87	conglutin, partial [Arachis hypogaea]
2	48	ABQ96214.1	625	17479	20	20	4	4	0.33	2.84	Ara h 6 [Arachis hypogaea]
2	48	AAN77576.1	290	20558	10	10	4	4	0.24	1.5	allergen Ara h 2.02 [Arachis hypogaea]
2	48	CAC41202.1	243	24390	9	9	4	4	0.2	1.16	unnamed protein product [Arachis hypogaea]
2	48	AAU21492.1	133	54991	7	7	2	2	0.05	0.19	arachin Ahy-3 [Arachis hypogaea]
2	48	AAU21493.1	56	76343	2	2	2	2	0.03	0.13	conarachin [Arachis hypogaea]

## Sheet: peanut soluble semi trypsin
sample replicate	fermentation time, hours	Accession	Score	Mass	Matches	Match(sig)	Sequences	Seq(sig)	Cov	emPAI	Description
1	0	ABL14270.1	3153	60681	100	100	32	32	0.59	11.1	arachin 6 [Arachis hypogaea]
1	0	AAU21491.1	2812	61836	96	96	33	33	0.55	11.49	arachin Ahy-2 [Arachis hypogaea]
1	0	AAU21490.1	2801	61810	97	97	33	33	0.59	11.49	arachin Ahy-1 [Arachis hypogaea]
1	0	ABI17154.1	2459	58570	99	99	32	32	0.52	12.23	iso-Ara h3 [Arachis hypogaea]
1	0	ACH91862.1	2444	60929	85	85	26	26	0.52	6.53	arachin Arah3 isoform [Arachis hypogaea]
1	0	ABF93402.1	2343	61041	88	88	28	28	0.52	7.75	arachin Ahy-4 [Arachis hypogaea]
1	0	AAG01363.1	2249	60754	87	87	30	30	0.57	9.35	Gly1 [Arachis hypogaea]
1	0	AAU21492.1	214	54991	7	7	4	4	0.13	0.41	arachin Ahy-3 [Arachis hypogaea]
1	0	AAL37561.1	2710	17349	83	83	17	17	0.56	288.02	conglutin, partial [Arachis hypogaea]
1	0	ABQ96214.1	2627	17479	81	81	17	17	0.56	277.94	Ara h 6 [Arachis hypogaea]
1	0	ACN62248.1	1665	19003	58	58	15	15	0.48	50.65	Ara h 2.01 allergen [Arachis hypogaea]
1	0	ABL14268.1	1586	19009	56	56	14	14	0.47	39.37	conglutin 7 [Arachis hypogaea]
1	0	AAA60336.1	1367	70639	54	54	15	15	0.28	1.73	Ara h I [Arachis hypogaea]
1	0	P43238.1	1347	71701	54	54	16	16	0.3	1.88	RecName: Full=Allergen Ara h 1, clone P41B; AltName: Full=Allergen Ara h I; AltName: Allergen=Ara h 1; Flags: Precursor
1	0	P01066.1	305	8426	11	11	6	6	0.4	25.16	RecName: Full=Bowman-Birk type proteinase inhibitor A-II; Contains: RecName: Full=Bowman-Birk type proteinase inhibitor A-I; Contains: RecName: Full=Bowman-Birk type proteinase inhibitor B-I; Contains: RecName: Full=Bowman-Birk type proteinase inhib
1	0	AAU21496.1	285	18786	6	6	1	1	0.1	0.28	2S protein 2 [Arachis hypogaea]
1	0	AAB22817.1	265	29364	10	10	5	5	0.29	1.23	peanut agglutinin precursor [Arachis hypogaea]
1	0	ADQ91832.1	103	10134	3	3	2	2	0.28	1.49	late embryogenesis abundant protein group 1 protein [Arachis hypogaea]
1	0	ABX75045.1	64	9505	2	2	1	1	0.21	0.62	LTP isoallergen 2, partial [Arachis hypogaea]
1	0	ADQ91842.1	54	22736	2	2	1	1	0.11	0.23	late embryogenesis abundant protein group 5 protein [Arachis hypogaea]
1	0	ABX56711.1	33	12156	2	2	1	1	0.16	0.46	LTP isoallergen 1 precursor [Arachis hypogaea]
1	0	AAU21493.1	22	76343	1	1	1	1	0.02	0.06	conarachin [Arachis hypogaea]
1	0	ABK92180.1	17	33841	1	1	1	1	0.04	0.15	11S seed storage globulin precursor B1 [Arachis hypogaea]
2	0	ABL14270.1	3199	60681	119	119	27	27	0.51	7.4	arachin 6 [Arachis hypogaea]
2	0	AAU21491.1	3127	61836	118	118	28	28	0.49	7.73	arachin Ahy-2 [Arachis hypogaea]
2	0	AAU21490.1	2931	61810	103	103	26	26	0.51	6.48	arachin Ahy-1 [Arachis hypogaea]
2	0	ABI17154.1	2913	58570	109	109	28	28	0.5	8.83	iso-Ara h3 [Arachis hypogaea]
2	0	ACH91862.1	2727	60929	107	107	26	26	0.49	6.7	arachin Arah3 isoform [Arachis hypogaea]
2	0	AAG01363.1	2701	60754	108	108	28	28	0.49	8.08	Gly1 [Arachis hypogaea]
2	0	ABF93402.1	2603	61041	103	103	26	26	0.46	6.67	arachin Ahy-4 [Arachis hypogaea]
2	0	AAC63045.1	1829	58543	74	74	18	18	0.34	3.36	glycinin, partial [Arachis hypogaea]
2	0	AAU21492.1	249	54991	8	8	3	3	0.11	0.3	arachin Ahy-3 [Arachis hypogaea]
2	0	AAL37561.1	2888	17349	96	96	18	18	0.61	304.32	conglutin, partial [Arachis hypogaea]
2	0	ABQ96214.1	2856	17479	95	95	18	18	0.61	293.61	Ara h 6 [Arachis hypogaea]
2	0	ACN62248.1	1422	19003	50	50	14	14	0.48	31.64	Ara h 2.01 allergen [Arachis hypogaea]
2	0	ABL14268.1	1367	19009	50	50	14	14	0.48	31.64	conglutin 7 [Arachis hypogaea]
2	0	AAB00861.1	1056	71701	32	32	10	10	0.21	0.95	Ara h I [Arachis hypogaea]
2	0	AAB22817.1	334	29364	8	8	2	2	0.14	0.38	peanut agglutinin precursor [Arachis hypogaea]
2	0	ABX75045.1	139	9505	4	4	2	2	0.3	1.65	LTP isoallergen 2, partial [Arachis hypogaea]
2	0	AAU21496.1	110	18786	4	4	1	1	0.1	0.29	2S protein 2 [Arachis hypogaea]
2	0	ADQ91832.1	103	10134	2	2	1	1	0.14	0.59	late embryogenesis abundant protein group 1 protein [Arachis hypogaea]
2	0	P01066.1	97	8426	4	4	3	3	0.39	4.17	RecName: Full=Bowman-Birk type proteinase inhibitor A-II; Contains: RecName: Full=Bowman-Birk type proteinase inhibitor A-I; Contains: RecName: Full=Bowman-Birk type proteinase inhibitor B-I; Contains: RecName: Full=Bowman-Birk type proteinase inhib
2	0	AAU21493.1	91	76343	3	3	1	1	0.02	0.06	conarachin [Arachis hypogaea]
1	16	AAL37561.1	2413	17349	88	88	20	20	0.56	646.94	conglutin, partial [Arachis hypogaea]
1	16	ABQ96214.1	2348	17479	87	87	20	20	0.56	621.2	Ara h 6 [Arachis hypogaea]
1	16	ACN62248.1	1429	19003	49	49	13	13	0.42	30.51	Ara h 2.01 allergen [Arachis hypogaea]
1	16	ABL14268.1	1349	19009	47	47	13	13	0.42	30.51	conglutin 7 [Arachis hypogaea]
1	16	AAB00861.1	1391	71701	64	64	27	27	0.39	4.94	Ara h I [Arachis hypogaea]
1	16	P43237.1	1321	70639	64	64	27	27	0.38	5.11	RecName: Full=Allergen Ara h 1, clone P17; AltName: Full=Allergen Ara h I; AltName: Allergen=Ara h 1; Flags: Precursor
1	16	AAG01363.1	1334	60754	46	46	19	19	0.43	3.39	Gly1 [Arachis hypogaea]
1	16	AAU21491.1	1233	61836	46	46	20	20	0.44	3.62	arachin Ahy-2 [Arachis hypogaea]
1	16	ABL14270.1	1232	60681	42	42	16	16	0.44	2.48	arachin 6 [Arachis hypogaea]
1	16	AAU21490.1	1181	61810	41	41	17	17	0.42	2.67	arachin Ahy-1 [Arachis hypogaea]
1	16	ABF93402.1	1176	61041	45	45	20	20	0.48	3.71	arachin Ahy-4 [Arachis hypogaea]
1	16	ABI17154.1	469	58570	22	22	13	13	0.37	1.85	iso-Ara h3 [Arachis hypogaea]
1	16	AAU21492.1	85	54991	3	3	2	2	0.08	0.19	arachin Ahy-3 [Arachis hypogaea]
1	16	P01066.1	310	8426	16	16	4	4	0.2	7.81	RecName: Full=Bowman-Birk type proteinase inhibitor A-II; Contains: RecName: Full=Bowman-Birk type proteinase inhibitor A-I; Contains: RecName: Full=Bowman-Birk type proteinase inhibitor B-I; Contains: RecName: Full=Bowman-Birk type proteinase inhib
1	16	ADQ91832.1	45	10134	1	1	1	1	0.14	0.58	late embryogenesis abundant protein group 1 protein [Arachis hypogaea]
1	16	ADQ91834.1	39	21019	1	1	1	1	0.09	0.25	late embryogenesis abundant protein group 2 protein dehydrin [Arachis hypogaea]
1	16	AAZ20281.1	21	15203	1	1	1	1	0.12	0.36	Cu-Zn superoxide dismutase [Arachis hypogaea]
2	16	ABL14270.1	2602	60681	92	92	25	25	0.48	6.76	arachin 6 [Arachis hypogaea]
2	16	AAG01363.1	2591	60754	98	98	28	28	0.47	8.92	Gly1 [Arachis hypogaea]
2	16	AAU21491.1	2493	61836	101	101	29	29	0.47	9.32	arachin Ahy-2 [Arachis hypogaea]
2	16	ABF93402.1	2300	61041	87	87	25	25	0.41	6.67	arachin Ahy-4 [Arachis hypogaea]
2	16	ACH91862.1	2238	60929	86	86	24	24	0.47	6.1	arachin Arah3 isoform [Arachis hypogaea]
2	16	AAU21490.1	2139	61810	80	80	25	25	0.49	6.48	arachin Ahy-1 [Arachis hypogaea]
2	16	ABI17154.1	1461	58570	64	64	20	20	0.36	4.46	iso-Ara h3 [Arachis hypogaea]
2	16	AAL37561.1	2341	17349	82	82	15	15	0.53	120.06	conglutin, partial [Arachis hypogaea]
2	16	ABQ96214.1	2320	17479	82	82	15	15	0.53	116.51	Ara h 6 [Arachis hypogaea]
2	16	ACN62248.1	1339	19003	48	48	13	13	0.46	27.6	Ara h 2.01 allergen [Arachis hypogaea]
2	16	ABL14268.1	1283	19009	46	46	13	13	0.46	27.6	conglutin 7 [Arachis hypogaea]
2	16	AAB00861.1	1858	71701	68	68	19	19	0.31	2.74	Ara h I [Arachis hypogaea]
2	16	P43237.1	1710	70639	65	65	20	20	0.33	3.1	RecName: Full=Allergen Ara h 1, clone P17; AltName: Full=Allergen Ara h I; AltName: Allergen=Ara h 1; Flags: Precursor
2	16	AAU21492.1	56	54991	3	3	1	1	0.02	0.09	arachin Ahy-3 [Arachis hypogaea]
2	16	ADQ91832.1	51	10134	1	1	1	1	0.14	0.61	late embryogenesis abundant protein group 1 protein [Arachis hypogaea]
2	16	P01066.1	36	8426	3	3	1	1	0.19	0.76	RecName: Full=Bowman-Birk type proteinase inhibitor A-II; Contains: RecName: Full=Bowman-Birk type proteinase inhibitor A-I; Contains: RecName: Full=Bowman-Birk type proteinase inhibitor B-I; Contains: RecName: Full=Bowman-Birk type proteinase inhib
1	24	AAG01363.1	2986	60754	116	116	42	42	0.44	25.14	Gly1 [Arachis hypogaea]
1	24	AAU21491.1	2801	61836	117	117	44	44	0.54	27.72	arachin Ahy-2 [Arachis hypogaea]
1	24	ABL14270.1	2614	60681	106	106	38	38	0.48	18.16	arachin 6 [Arachis hypogaea]
1	24	AAU21490.1	2597	61810	113	113	42	42	0.55	23.66	arachin Ahy-1 [Arachis hypogaea]
1	24	AAC63045.1	2287	58543	84	84	32	32	0.42	12.2	glycinin, partial [Arachis hypogaea]
1	24	ABI17154.1	1450	58570	79	79	29	29	0.4	9.32	iso-Ara h3 [Arachis hypogaea]
1	24	AAU21492.1	109	54991	9	9	4	4	0.07	0.41	arachin Ahy-3 [Arachis hypogaea]
1	24	AAA60336.1	923	70639	39	39	17	17	0.3	2.12	Ara h I [Arachis hypogaea]
1	24	P43238.1	809	71701	31	31	13	13	0.23	1.35	RecName: Full=Allergen Ara h 1, clone P41B; AltName: Full=Allergen Ara h I; AltName: Allergen=Ara h 1; Flags: Precursor
1	24	AAL37561.1	634	17349	29	29	10	10	0.48	18.34	conglutin, partial [Arachis hypogaea]
1	24	ABQ96214.1	619	17479	29	29	10	10	0.48	17.98	Ara h 6 [Arachis hypogaea]
1	24	AAU21494.1	311	21293	17	17	9	9	0.3	6.21	2S protein 1, partial [Arachis hypogaea]
2	24	AAB00861.1	22	71701	1	1	1	1	0.02	0.07	Ara h I [Arachis hypogaea]
2	24	AAG01363.1	15	60754	1	1	1	1	0.02	0.08	Gly1 [Arachis hypogaea]
1	48	AAG01363.1	2659	60754	96	96	39	39	0.41	19.75	Gly1 [Arachis hypogaea]
1	48	AAC63045.1	2457	58543	79	79	30	30	0.36	10.25	glycinin, partial [Arachis hypogaea]
1	48	ABL14270.1	2431	60681	82	82	36	36	0.47	15.43	arachin 6 [Arachis hypogaea]
1	48	AAU21490.1	2328	61810	82	82	37	37	0.49	15.87	arachin Ahy-1 [Arachis hypogaea]
1	48	ABI17154.1	1040	58570	53	53	21	21	0.34	4.43	iso-Ara h3 [Arachis hypogaea]
1	48	AAU21492.1	94	54991	6	6	3	3	0.05	0.29	arachin Ahy-3 [Arachis hypogaea]
1	48	ABL14271.1	65	24127	6	6	3	3	0.14	0.79	arachin 7, partial [Arachis hypogaea]
1	48	AAA60336.1	251	70639	14	14	9	9	0.17	0.83	Ara h I [Arachis hypogaea]
1	48	P43238.1	212	71701	10	10	7	7	0.14	0.59	RecName: Full=Allergen Ara h 1, clone P41B; AltName: Full=Allergen Ara h I; AltName: Allergen=Ara h 1; Flags: Precursor
1	48	AAT00599.1	79	20907	4	4	3	3	0.12	0.96	seed storage protein SSP2, partial [Arachis hypogaea]
1	48	AAD56337.1	47	15489	2	2	1	1	0.06	0.35	allergen Arah6, partial [Arachis hypogaea]
1	48	AAU21493.1	38	76343	1	1	1	1	0.02	0.06	conarachin [Arachis hypogaea]
2	48	AAU21491.1	4360	61836	165	165	38	38	0.47	17.4	arachin Ahy-2 [Arachis hypogaea]
2	48	AAG01363.1	4232	60754	157	157	38	38	0.45	18.4	Gly1 [Arachis hypogaea]
2	48	ABF93402.1	4171	61041	153	153	39	39	0.49	19.63	arachin Ahy-4 [Arachis hypogaea]
2	48	ABL14270.1	4143	60681	147	147	37	37	0.51	16.94	arachin 6 [Arachis hypogaea]
2	48	AAU21490.1	4013	61810	145	145	33	33	0.46	11.54	arachin Ahy-1 [Arachis hypogaea]
2	48	AAC63045.1	3180	58543	114	114	28	28	0.41	8.65	glycinin, partial [Arachis hypogaea]
2	48	ABI17154.1	1886	58570	98	98	26	26	0.4	7.87	iso-Ara h3 [Arachis hypogaea]
2	48	AAU21492.1	126	54991	7	7	3	3	0.07	0.3	arachin Ahy-3 [Arachis hypogaea]
2	48	pdb|3S7E|A	1044	47558	39	39	15	15	0.4	3.45	Chain A, Crystal Structure Of Ara H 1
2	48	P43237.1	980	70639	40	40	16	16	0.33	1.93	RecName: Full=Allergen Ara h 1, clone P17; AltName: Full=Allergen Ara h I; AltName: Allergen=Ara h 1; Flags: Precursor
2	48	AAL37561.1	705	17349	26	26	7	7	0.4	7.68	conglutin, partial [Arachis hypogaea]
2	48	ABQ96214.1	559	17479	24	24	7	7	0.4	7.57	Ara h 6 [Arachis hypogaea]
2	48	AAN77576.1	244	20558	9	9	4	4	0.24	1.49	allergen Ara h 2.02 [Arachis hypogaea]
2	48	CAC41202.1	232	24390	8	8	4	4	0.2	1.16	unnamed protein product [Arachis hypogaea]
2	48	ADV58151.1	52	19069	2	2	2	2	0.13	0.63	11S arachin, partial [Arachis hypogaea]

## Sheet: rhizopus soluble
sample replicate	fermentation time, hours	Accession	Score	Mass	Matches	Match(sig)	Sequences	Seq(sig)	Cov	emPAI	Description
1	0	gb|RCI04990.1|	26	62819	1	1	1	1	0.02	0.08	hypothetical protein CU098_000504, partial [Rhizopus stolonifer]
1	0	gb|KAG1072864.1|	16	23963	1	1	1	1	0.06	0.22	hypothetical protein G6F42_025867 [Rhizopus arrhizus]
1	0	gb|ORE12425.1|	15	37839	1	1	1	1	0.03	0.13	tubulin nucleotide-binding domain-like protein [Rhizopus microsporus]
2	0	1::gb|ORE06927.1|	15	222160	1	1	1	1	0.01	0.02	Not1-domain-containing protein [Rhizopus microsporus var. microsporus]
1	16	gb|ORE02179.1|	62	47208	2	2	1	1	0.04	0.11	enolase [Rhizopus microsporus var. microsporus]
1	16	gb|WDY64413.1|	38	35586	3	3	1	1	0.05	0.14	malate dehydrogenase [Rhizopus arrhizus]
1	16	gb|ADJ67260.1|	28	52405	3	3	2	2	0.06	0.2	citrate synthase [Rhizopus arrhizus]
1	16	emb|CEJ00235.1|	21	41974	1	1	1	1	0.04	0.12	Putative Actin (Fragment) [Rhizopus microsporus]
1	16	emb|CEJ03513.1|	18	37670	1	1	1	1	0.02	0.13	hypothetical protein RMCBS344292_17494 [Rhizopus microsporus]
1	16	gb|RCI01554.1|	18	136195	2	2	1	1	0.01	0.04	thioredoxin peroxidase Tpx1 [Rhizopus azygosporus]
2	16	1::gb|KAG0743028.1|	64	21722	5	5	2	2	0.14	0.57	hypothetical protein G6F23_006348 [Rhizopus arrhizus]
2	16	1::gb|ADJ67260.1|	32	52405	1	1	1	1	0.03	0.1	citrate synthase [Rhizopus arrhizus]
2	16	1::gb|KAG1436370.1|	17	20963	1	1	1	1	0.07	0.26	hypothetical protein G6F56_013585 [Rhizopus delemar]
1	24	gb|ORE02179.1|	232	47208	6	6	1	1	0.04	0.11	enolase [Rhizopus microsporus var. microsporus]
1	24	gb|ORE08008.1|	48	61582	3	3	2	2	0.05	0.17	phosphoenolpyruvate carboxykinase [ATP] [Rhizopus microsporus var. microsporus]
1	24	gb|KAG0740114.1|	40	15000	2	2	1	1	0.1	0.36	hypothetical protein G6F23_008492 [Rhizopus arrhizus]
1	24	gb|RCI04990.1|	27	62819	1	1	1	1	0.02	0.08	hypothetical protein CU098_000504, partial [Rhizopus stolonifer]
1	24	gb|RCI01554.1|	16	136195	1	1	1	1	0.01	0.04	thioredoxin peroxidase Tpx1 [Rhizopus azygosporus]
1	24	emb|CBM36782.1|	15	61878	1	1	1	1	0.02	0.08	unnamed protein product [Rhizopus arrhizus]
2	24	1::emb|CEJ02686.1|	22	15881	1	1	1	1	0.09	0.34	Putative Ribosomal_S11-domain-containing protein [Rhizopus microsporus]
1	48	gb|ORE02179.1|	84	47208	4	4	1	1	0.04	0.11	enolase [Rhizopus microsporus var. microsporus]
1	48	gb|PHZ10236.1|	22	39632	1	1	1	1	0.02	0.13	NAD and Zn-dependent alcohol dehydrogenase [Rhizopus microsporus ATCC 52813]
2	48	1::gb|ORE02179.1|	283	47208	8	8	1	1	0.04	0.11	enolase [Rhizopus microsporus var. microsporus]
2	48	1::dbj|BAA01019.1|	31	44855	1	1	1	1	0.03	0.11	3-phosphoglycerate kinase [Rhizopus niveus]
2	48	1::gb|ADJ67260.1|	30	52405	2	2	1	1	0.03	0.09	citrate synthase [Rhizopus arrhizus]
