# Supplementary material for: Proteomic characterization of peanut flour fermented by Rhizopus oryzae
Source: Heliyon. 2024 Jul 21;10(15):e34793. doi: 10.1016/j.heliyon.2024.e34793 (PMC11320294; doi:10.1016/j.heliyon.2024.e34793)
Supplement: Multimedia component 2 [file mmc2.xlsx]

## Sheet: trypsin peanut LFQ
Accession	Correlation(1)	Correlation(10)	Correlation(11)	Correlation(12)	Correlation(13)	Correlation(14)	Correlation(15)	Correlation(16)	Correlation(2)	Correlation(3)	Correlation(4)	Correlation(5)	Correlation(6)	Correlation(7)	Correlation(8)	Correlation(9)	End(1)	End(10)	End(11)	End(12)	End(13)	End(14)	End(15)	End(16)	End(2)	End(3)	End(4)	End(5)	End(6)	End(7)	End(8)	End(9)	Fraction(1)	Fraction(10)	Fraction(11)	Fraction(12)	Fraction(13)	Fraction(14)	Fraction(15)	Fraction(16)	Fraction(2)	Fraction(3)	Fraction(4)	Fraction(5)	Fraction(6)	Fraction(7)	Fraction(8)	Fraction(9)	Ident(1)
gi|118776570|gb|ABL14270.1|	0.996	0.9929	0.998	0.9935	0.09681	0.0696	0.9956	0.9831	0.9934	0.9058	0.8946	0.9962	0.8813	0.1296	0.957	0.9927	1230	1218	1272	1223	1514	1369	1268	1220	1248	1232	1251	1234	1252	1688	1257	1266	0.9758	0.9828	0.9861	0.9781	0.1016	0.05838	0.9849	0.9803	0.984	0.7073	0.7843	0.9258	0.8931	0.2219	0.7996	0.9868	TRUE
gi|118776570|gb|ABL14270.1|	0.9995	0.9991	0.9994	0.9988	0.8575	0.5636	0.9994	0.9995	0.9997	0.9915	0.9943	0.9981	0.9977	0.9978	0.2325	0.9997	1230	1218	1272	1223	1181	1158	1268	1220	1248	1237	1256	1234	1257	1241	799.6	1266	0.9991	0.9972	0.9942	0.9954	0.4403	0.247	0.9961	0.9988	0.9914	0.9788	0.8937	0.9961	0.9912	0.982	0.08144	0.9953	TRUE
gi|118776570|gb|ABL14270.1|	0.6742	0.6989	-0.7704	-0.8112	-0.8096	0.6962	0.8988	0.907	0.3801	-0.7455	-0.8873	0.9462	0.461	0.8431	0.8431	0.756	558.2	546.3	1022	1066	723.7	276.7	281.6	279.3	571.3	534.9	1063	277.6	280.4	255.2	280.8	569.6	0.6738	0.6655	0.07535	0.07422	0.01736	0.4107	0.5331	0.5255	0.4497	0.009637	0.09919	0.8573	0.4312	0.8431	0.4302	0.7321	FALSE
gi|118776570|gb|ABL14270.1|	0.9941	0.9971	0.8892	0.9311	0.7822	0.7829	0.9669	0.9458	0.9944	0.4535	0.5328	0.885	0.7732	0.1624	0.9418	0.9969	985.5	988.8	1027	994.5	1207	923.8	1019	991.4	1009	1044	951.2	1025	1048	1170	1028	1017	0.9826	0.9594	0.8572	0.7491	0.5856	0.3986	0.9207	0.8255	0.938	0.3664	0.2935	0.8413	0.7941	0.1194	0.8832	0.9792	FALSE
gi|118776570|gb|ABL14270.1|	0.9014	0.9768	0.9523	0.939	0.1423	0.1343	0.9775	0.9547	0.8854	0.7303	0.7151	0.9919	0.9814	0.9279	0.8318	0.9788	537.9	536.2	554.4	531.6	489.8	603.4	551.1	528.5	545.9	545.1	554.5	542	550	539	550.3	549.2	0.9343	0.9267	0.7772	0.7189	0.1325	0.08205	0.9205	0.9056	0.8717	0.7434	0.6995	0.9863	0.984	0.9261	0.8467	0.9205	FALSE
gi|118776570|gb|ABL14270.1|	0.9983	0.999	0.9995	1	0.8488	0.7363	0.9992	0.9987	0.9982	0.9968	0.9922	0.998	0.9975	0.9987	0.9978	1	537.9	531.1	554.4	531.6	576.2	557.6	551.1	528.5	545.9	545.1	554.5	542	550	539	550.3	549.2	0.9929	0.9975	0.9969	0.9996	0.7146	0.685	0.9944	0.9872	0.9946	0.9843	0.9741	0.9916	0.9881	0.9971	0.9958	0.9984	TRUE
gi|118776570|gb|ABL14270.1|	0.9881	0.9968	0.2479	0.5031	0.384	0.3618	0.999	0.9985	0.9863	0.9537	0.9177	0.9975	0.9965	0.9954	0.9212	0.9953	797.3	785.4	824	791	840.7	811.9	805.4	777.7	810.4	804.5	819	796.3	814.5	798.4	814.8	813.7	0.9853	0.9914	0.8788	0.8736	0.2783	0.4084	0.995	0.9951	0.9818	0.868	0.8295	0.995	0.9893	0.9196	0.8338	0.9946	TRUE
gi|118776570|gb|ABL14270.1|	0.9952	0.9977	0.9334	0.9019	0.7863	-0.004946	0.772	0.8673	0.9846	-0.1494	0.08898	0.3175	0.252	-0.2639	0.6685	0.9947	1133	1121	1170	1127	1283	1198	1167	1124	1161	1155	1226	1137	1232	1439	1156	1165	0.9964	0.985	0.7345	0.6657	0.3935	0.1693	0.6198	0.7525	0.9522	0.006661	0.1177	0.3754	0.1558	0.02464	0.3934	0.9956	TRUE
gi|118776570|gb|ABL14270.1|	0.9982	0.9979	0.9861	0.9882	0.09742	0.06001	0.9988	0.9958	0.9992	0.2326	-0.04827	0.3074	0.04764	0.9907	0.9875	0.9997	1133	1116	1175	1127	1324	1311	1167	1124	1151	1344	1317	1152	1028	1144	1166	1165	0.9944	0.9911	0.8812	0.9019	0.1985	0.172	0.9844	0.9762	0.9899	0.1578	0.1068	0.3171	0.2	0.9815	0.9358	0.9965	TRUE
gi|118776570|gb|ABL14270.1|	0.9928	0.998	0.9958	0.9965	0.7292	0.4738	0.9985	0.9978	0.9968	0.9964	0.9909	0.9964	0.9967	0.9897	0.9843	0.9985	731.2	719.2	783.3	750.3	800	766.2	759.7	732	749.3	753.6	773.2	750.6	768.7	757.7	769	752.7	0.9947	0.9981	0.9919	0.9911	0.6415	0.3952	0.9984	0.9964	0.9898	0.9945	0.9874	0.9956	0.9966	0.969	0.9623	0.9986	TRUE
gi|118776570|gb|ABL14270.1|	0.9982	0.9979	0.9992	0.9977	-0.156	-0.5571	0.9995	0.9983	0.997	-0.2171	0.9825	0.9977	0.9974	0.7786	0.8227	0.9988	731.2	719.2	773.1	745.3	911.9	776.3	759.7	726.9	749.3	499.3	773.2	750.6	768.7	752.6	769	752.7	0.9986	0.998	0.9994	0.9949	0.07306	0.0546	0.998	0.9984	0.9978	0.589	0.9532	0.9963	0.9948	0.7468	0.7291	0.9989	TRUE
gi|118776570|gb|ABL14270.1|	0.3345	0.945	0.2236	0.9947	0.8536	0.7282	0.5057	0.5077	0.9895	0.9731	0.4628	0.5547	0.8638	0.6079	0.5968	0.9416	899	724.3	513.7	445.2	688.1	466.1	541	523.4	454.3	453.6	590.1	547.1	468.6	528.8	535.1	747.6	0.6674	0.9365	0.268	0.9793	0.6837	0.4167	0.2804	0.3556	0.9697	0.9445	0.3738	0.3316	0.8658	0.5975	0.5852	0.9405	FALSE
gi|118776570|gb|ABL14270.1|	0.9344	0.4761	0.4707	0.5311	0.3799	0.3494	0.6201	0.5512	0.9246	0.7738	0.6988	0.9899	0.9861	0.9829	0.9614	0.4823	436.2	729.4	768	658.8	805.1	684.8	571.5	559	434	438.3	442.6	481	483.9	477.9	484.2	778.1	0.7134	0.4996	0.4828	0.4668	0.2469	0.2382	0.5876	0.5184	0.7449	0.6957	0.6444	0.9821	0.9639	0.9789	0.9431	0.4508	FALSE
gi|118776570|gb|ABL14270.1|	0.8046	0.794	0.7916	0.5525	-0.2874	-0.3466	0.2677	0.3508	0.1144	0.6752	0.5	0.9446	0.9654	0.9744	0.8854	0.8127	654.9	520.9	544.2	511.3	1702	659.3	647.8	604.8	556.1	524.8	544.3	653.9	667	650.9	667.3	539.1	0.722	0.8175	0.7821	0.6032	0.03967	0.1463	0.1767	0.3371	0.3688	0.719	0.4628	0.8612	0.7292	0.9819	0.9192	0.8121	TRUE
gi|118776570|gb|ABL14270.1|	0.9984	0.9984	0.9961	0.9956	0.8765	0.8478	0.9758	0.9898	0.9322	0.9723	0.9648	0.9955	0.9858	0.04014	0.04804	0.9979	883.8	871.8	920.6	882.6	937.3	903.5	907.2	869.3	922.3	896.1	910.5	893	906	1073	1135	910.3	0.9977	0.9977	0.996	0.9919	0.8591	0.7577	0.9665	0.9773	0.9513	0.9591	0.9379	0.9746	0.972	0.04826	0.3172	0.9973	TRUE
gi|118776570|gb|ABL14270.1|	0.9864	0.8597	0.8993	0.8254	0.2654	0.2865	0.984	0.9643	0.9681	0.9762	0.7945	0.9908	0.9755	0.9836	0.9599	0.9509	451.4	449.7	457.8	440.1	530.5	476.2	454.5	442.1	454.3	448.5	457.9	450.5	453.4	447.4	453.7	457.7	0.9721	0.842	0.9053	0.7954	0.16	0.2346	0.9805	0.9677	0.9468	0.9539	0.8501	0.9788	0.9462	0.9743	0.9533	0.9687	FALSE
gi|118776570|gb|ABL14270.1|	0.9852	0.9745	0.9915	0.9855	0.6576	0.4731	0.9971	0.999	0.9714	0.979	0.9891	0.9908	0.9927	0.99	0.9864	0.9963	446.4	444.6	452.7	435	459.3	476.2	454.5	437	449.2	448.5	452.8	450.5	453.4	447.4	458.8	452.6	0.9833	0.9759	0.9928	0.9869	0.5397	0.2511	0.9965	0.9981	0.9863	0.9617	0.9831	0.9942	0.9937	0.9914	0.9784	0.9781	FALSE
gi|118776570|gb|ABL14270.1|	0.9975	0.9913	0.9771	0.9454	0.03089	0.1952	0.9953	0.9957	0.9974	0.9851	-0.1443	0.9896	0.9897	0.9946	0.4518	0.9984	1097	1091	1144	1096	1222	1026	1136	1093	1121	1105	1302	1107	1125	1109	1161	1134	0.998	0.9897	0.969	0.9451	0.1275	0.1897	0.9819	0.9821	0.9888	0.9614	0.1233	0.9924	0.9795	0.9892	0.7037	0.9901	TRUE
gi|118776570|gb|ABL14270.1|	0.9644	0.6366	0.789	0.8958	0.2415	0.5534	0.7772	0.8869	0.9703	0.3539	0.7572	0.9566	0.9634	0.7177	0.9226	0.6281	1108	1121	1149	1101	1192	1153	1146	1098	1126	1252	1129	1107	1125	1399	1125	1165	0.9181	0.5864	0.7922	0.8394	0.2268	0.3159	0.7287	0.7933	0.9458	0.4165	0.7425	0.9413	0.922	0.3989	0.9163	0.4902	TRUE
gi|118776570|gb|ABL14270.1|	0.9913	0.9721	0.9907	0.9804	0.1461	0.6844	0.9867	0.9971	0.9632	0.9984	0.9583	0.9982	0.9926	0.9965	0.981	0.9976	410.8	409	427.2	409.6	789.8	420.3	424	411.6	413.6	412.9	422.3	420	422.9	416.9	428.3	417	0.9921	0.9435	0.9787	0.9908	0.1545	0.6506	0.989	0.9943	0.9811	0.9959	0.9465	0.9973	0.9854	0.9957	0.9868	0.9865	FALSE
gi|118776570|gb|ABL14270.1|	0.9952	0.9825	0.9851	0.962	0.06306	0.1575	0.533	0.5608	0.9926	0.9889	0.9842	0.5441	0.2488	0.6648	0.6185	0.9943	1342	1330	1388	1330	1460	1388	1543	1485	1365	1349	1373	1549	1415	1805	1547	1383	0.9934	0.9888	0.984	0.9536	0.1826	0.3166	0.4891	0.4965	0.9894	0.9708	0.9403	0.4651	0.5765	0.3426	0.3576	0.9928	TRUE
gi|118776570|gb|ABL14270.1|	0.9895	0.9922	0.942	0.9122	0.7579	0.2707	0.7943	0.5958	0.9844	0.8586	0.8133	0.9174	0.7217	0.554	0.2124	0.9868	1342	1330	1388	1340	1380	1477	1380	1485	1365	1354	1373	1351	1501	1800	1517	1383	0.9904	0.9864	0.929	0.9246	0.5346	0.1719	0.7645	0.6037	0.9805	0.8749	0.6864	0.7944	0.3076	0.3436	0.1299	0.9804	TRUE
gi|118776570|gb|ABL14270.1|	0.7789	0.7368	0.6476	0.7697	0.6297	0.5577	0.723	0.7224	0.7705	0.5518	0.6753	0.6963	0.7236	0.9699	0.5644	0.7825	741.3	739.6	1144	689.3	678	674.6	719	681.1	769.7	840.1	793.6	720.1	743.3	889.9	1018	757.8	0.6244	0.5144	0.522	0.6029	0.4314	0.359	0.4851	0.5	0.5505	0.5085	0.538	0.4693	0.5128	0.9692	0.6616	0.5763	FALSE
gi|118776570|gb|ABL14270.1|	0.9905	0.984	0.9835	0.9667	0.368	0.5135	0.83	0.8464	0.9936	0.8262	0.7243	0.764	0.7655	0.6132	0.525	0.9943	1062	1055	1104	1061	1171	1214	1111	1057	1085	1069	1094	1071	1089	1246	880.9	1099	0.9921	0.9869	0.9744	0.9599	0.3532	0.3696	0.5362	0.5796	0.9845	0.793	0.6851	0.7503	0.5241	0.577	0.4215	0.9944	TRUE
gi|118776570|gb|ABL14270.1|	0.9962	0.9945	0.9971	0.9975	0.7224	0.4106	0.951	0.9513	0.9962	0.9868	0.9766	0.8425	0.8949	0.7131	0.6244	0.9976	1062	1055	1104	1061	1126	1306	1106	1057	1085	1069	1089	1071	1089	1226	1095	1099	0.9683	0.975	0.9917	0.9867	0.5635	0.237	0.902	0.8834	0.962	0.9202	0.8347	0.8365	0.6929	0.4671	0.6287	0.9802	TRUE
gi|118776570|gb|ABL14270.1|	0.9555	0.8678	0.982	0.9628	0.304	0.5034	0.5092	0.4763	0.9142	0.9849	0.92	0.5062	0.4853	0.8225	0.2691	0.9169	1138	1121	1175	1127	1187	1137	1284	1235	1156	1135	1155	1249	1267	1739	1191	1170	0.9084	0.8763	0.9741	0.9661	0.3301	0.4498	0.4239	0.3963	0.8981	0.9831	0.9364	0.4166	0.3966	0.4942	0.28	0.8905	TRUE
gi|118776570|gb|ABL14270.1|	0.9497	0.8594	0.3856	0.3667	0.5275	0.399	0.1608	0.2497	0.9233	0.06904	0.4525	0.1929	0.05176	0.1502	0.6231	0.9243	1845	1833	1922	1827	1902	2090	2059	2079	1873	1745	1742	1992	1971	2099	1985	1907	0.953	0.8935	0.3555	0.4288	0.4998	0.2705	0.1613	0.175	0.9195	0.2908	0.3441	0.1593	0.223	0.1502	0.5355	0.9302	TRUE
gi|118776570|gb|ABL14270.1|	0.9851	0.9805	0.6539	0.5792	0.1797	0.2175	0.1414	0.0926	0.9599	0.5997	0.1853	0.1668	0.8605	0.4465	0.2424	0.9594	1840	1828	1914	1824	1924	2101	2069	2084	1873	1841	1867	1997	1961	2102	2005	1912	0.9791	0.9804	0.6103	0.64	0.1854	0.2175	0.2298	0.09196	0.9684	0.6722	0.3326	0.1048	0.648	0.4356	0.119	0.9662	TRUE
gi|118776570|gb|ABL14270.1|	0.9715	0.9921	0.938	0.8447	0.06912	-0.01641	0.9786	0.916	0.9744	0.8484	0.703	0.3273	0.075	0.09625	-0.7238	0.9881	1550	1543	1607	1549	1757	1792	1609	1551	1578	1562	1587	1778	1745	2094	1679	1607	0.9761	0.9888	0.9215	0.8215	0.1745	0.1818	0.9687	0.8778	0.9531	0.7906	0.6635	0.2183	0.075	0.06593	0.05727	0.9803	TRUE
gi|118776570|gb|ABL14270.1|	0.9912	0.9932	0.9779	0.9769	0.1089	0.06567	0.9585	0.9014	0.977	0.9665	0.8121	-0.4911	-0.2269	0.07757	0.4077	0.992	1550	1548	1612	1549	1856	1856	1609	1551	1578	1562	1587	1722	1951	2009	1837	1612	0.9837	0.9928	0.9728	0.9671	0.2004	0.1344	0.9543	0.9135	0.9776	0.9572	0.8316	0.02352	0.0852	0.1488	0.4035	0.9924	TRUE
gi|52001219|gb|AAU21490.1|	0.996	0.9929	0.998	0.9935	0.09681	0.0696	0.9956	0.9831	0.9934	0.9058	0.8946	0.9962	0.8813	0.1296	0.957	0.9927	1230	1218	1272	1223	1514	1369	1268	1220	1248	1232	1251	1234	1252	1688	1257	1266	0.9758	0.9828	0.9861	0.9781	0.1016	0.05838	0.9849	0.9803	0.984	0.7073	0.7843	0.9258	0.8931	0.2219	0.7996	0.9868	TRUE
gi|52001219|gb|AAU21490.1|	0.9995	0.9991	0.9994	0.9988	0.8575	0.5636	0.9994	0.9995	0.9997	0.9915	0.9943	0.9981	0.9977	0.9978	0.2325	0.9997	1230	1218	1272	1223	1181	1158	1268	1220	1248	1237	1256	1234	1257	1241	799.6	1266	0.9991	0.9972	0.9942	0.9954	0.4403	0.247	0.9961	0.9988	0.9914	0.9788	0.8937	0.9961	0.9912	0.982	0.08144	0.9953	TRUE
gi|52001219|gb|AAU21490.1|	0.9014	0.9768	0.9523	0.939	0.1423	0.1343	0.9775	0.9547	0.8854	0.7303	0.7151	0.9919	0.9814	0.9279	0.8318	0.9788	537.9	536.2	554.4	531.6	489.8	603.4	551.1	528.5	545.9	545.1	554.5	542	550	539	550.3	549.2	0.9343	0.9267	0.7772	0.7189	0.1325	0.08205	0.9205	0.9056	0.8717	0.7434	0.6995	0.9863	0.984	0.9261	0.8467	0.9205	FALSE
gi|52001219|gb|AAU21490.1|	0.9983	0.999	0.9995	1	0.8488	0.7363	0.9992	0.9987	0.9982	0.9968	0.9922	0.998	0.9975	0.9987	0.9978	1	537.9	531.1	554.4	531.6	576.2	557.6	551.1	528.5	545.9	545.1	554.5	542	550	539	550.3	549.2	0.9929	0.9975	0.9969	0.9996	0.7146	0.685	0.9944	0.9872	0.9946	0.9843	0.9741	0.9916	0.9881	0.9971	0.9958	0.9984	TRUE
gi|52001219|gb|AAU21490.1|	0.9881	0.9968	0.2479	0.5031	0.384	0.3618	0.999	0.9985	0.9863	0.9537	0.9177	0.9975	0.9965	0.9954	0.9212	0.9953	797.3	785.4	824	791	840.7	811.9	805.4	777.7	810.4	804.5	819	796.3	814.5	798.4	814.8	813.7	0.9853	0.9914	0.8788	0.8736	0.2783	0.4084	0.995	0.9951	0.9818	0.868	0.8295	0.995	0.9893	0.9196	0.8338	0.9946	TRUE
gi|52001219|gb|AAU21490.1|	0.9952	0.9977	0.9334	0.9019	0.7863	-0.004946	0.772	0.8673	0.9846	-0.1494	0.08898	0.3175	0.252	-0.2639	0.6685	0.9947	1133	1121	1170	1127	1283	1198	1167	1124	1161	1155	1226	1137	1232	1439	1156	1165	0.9964	0.985	0.7345	0.6657	0.3935	0.1693	0.6198	0.7525	0.9522	0.006661	0.1177	0.3754	0.1558	0.02464	0.3934	0.9956	TRUE
gi|52001219|gb|AAU21490.1|	0.9982	0.9979	0.9861	0.9882	0.09742	0.06001	0.9988	0.9958	0.9992	0.2326	-0.04827	0.3074	0.04764	0.9907	0.9875	0.9997	1133	1116	1175	1127	1324	1311	1167	1124	1151	1344	1317	1152	1028	1144	1166	1165	0.9944	0.9911	0.8812	0.9019	0.1985	0.172	0.9844	0.9762	0.9899	0.1578	0.1068	0.3171	0.2	0.9815	0.9358	0.9965	TRUE
gi|52001219|gb|AAU21490.1|	0.9928	0.998	0.9958	0.9965	0.7292	0.4738	0.9985	0.9978	0.9968	0.9964	0.9909	0.9964	0.9967	0.9897	0.9843	0.9985	731.2	719.2	783.3	750.3	800	766.2	759.7	732	749.3	753.6	773.2	750.6	768.7	757.7	769	752.7	0.9947	0.9981	0.9919	0.9911	0.6415	0.3952	0.9984	0.9964	0.9898	0.9945	0.9874	0.9956	0.9966	0.969	0.9623	0.9986	TRUE
gi|52001219|gb|AAU21490.1|	0.9982	0.9979	0.9992	0.9977	-0.156	-0.5571	0.9995	0.9983	0.997	-0.2171	0.9825	0.9977	0.9974	0.7786	0.8227	0.9988	731.2	719.2	773.1	745.3	911.9	776.3	759.7	726.9	749.3	499.3	773.2	750.6	768.7	752.6	769	752.7	0.9986	0.998	0.9994	0.9949	0.07306	0.0546	0.998	0.9984	0.9978	0.589	0.9532	0.9963	0.9948	0.7468	0.7291	0.9989	TRUE
gi|52001219|gb|AAU21490.1|	0.9344	0.4761	0.4707	0.5311	0.3799	0.3494	0.6201	0.5512	0.9246	0.7738	0.6988	0.9899	0.9861	0.9829	0.9614	0.4823	436.2	729.4	768	658.8	805.1	684.8	571.5	559	434	438.3	442.6	481	483.9	477.9	484.2	778.1	0.7134	0.4996	0.4828	0.4668	0.2469	0.2382	0.5876	0.5184	0.7449	0.6957	0.6444	0.9821	0.9639	0.9789	0.9431	0.4508	FALSE
gi|52001219|gb|AAU21490.1|	0.8046	0.794	0.7916	0.5525	-0.2874	-0.3466	0.2677	0.3508	0.1144	0.6752	0.5	0.9446	0.9654	0.9744	0.8854	0.8127	654.9	520.9	544.2	511.3	1702	659.3	647.8	604.8	556.1	524.8	544.3	653.9	667	650.9	667.3	539.1	0.722	0.8175	0.7821	0.6032	0.03967	0.1463	0.1767	0.3371	0.3688	0.719	0.4628	0.8612	0.7292	0.9819	0.9192	0.8121	TRUE
gi|52001219|gb|AAU21490.1|	0.9984	0.9984	0.9961	0.9956	0.8765	0.8478	0.9758	0.9898	0.9322	0.9723	0.9648	0.9955	0.9858	0.04014	0.04804	0.9979	883.8	871.8	920.6	882.6	937.3	903.5	907.2	869.3	922.3	896.1	910.5	893	906	1073	1135	910.3	0.9977	0.9977	0.996	0.9919	0.8591	0.7577	0.9665	0.9773	0.9513	0.9591	0.9379	0.9746	0.972	0.04826	0.3172	0.9973	TRUE
gi|52001219|gb|AAU21490.1|	0.9975	0.9913	0.9771	0.9454	0.03089	0.1952	0.9953	0.9957	0.9974	0.9851	-0.1443	0.9896	0.9897	0.9946	0.4518	0.9984	1097	1091	1144	1096	1222	1026	1136	1093	1121	1105	1302	1107	1125	1109	1161	1134	0.998	0.9897	0.969	0.9451	0.1275	0.1897	0.9819	0.9821	0.9888	0.9614	0.1233	0.9924	0.9795	0.9892	0.7037	0.9901	TRUE
gi|52001219|gb|AAU21490.1|	0.9644	0.6366	0.789	0.8958	0.2415	0.5534	0.7772	0.8869	0.9703	0.3539	0.7572	0.9566	0.9634	0.7177	0.9226	0.6281	1108	1121	1149	1101	1192	1153	1146	1098	1126	1252	1129	1107	1125	1399	1125	1165	0.9181	0.5864	0.7922	0.8394	0.2268	0.3159	0.7287	0.7933	0.9458	0.4165	0.7425	0.9413	0.922	0.3989	0.9163	0.4902	TRUE
gi|52001219|gb|AAU21490.1|	0.9952	0.9825	0.9851	0.962	0.06306	0.1575	0.533	0.5608	0.9926	0.9889	0.9842	0.5441	0.2488	0.6648	0.6185	0.9943	1342	1330	1388	1330	1460	1388	1543	1485	1365	1349	1373	1549	1415	1805	1547	1383	0.9934	0.9888	0.984	0.9536	0.1826	0.3166	0.4891	0.4965	0.9894	0.9708	0.9403	0.4651	0.5765	0.3426	0.3576	0.9928	TRUE
gi|52001219|gb|AAU21490.1|	0.9895	0.9922	0.942	0.9122	0.7579	0.2707	0.7943	0.5958	0.9844	0.8586	0.8133	0.9174	0.7217	0.554	0.2124	0.9868	1342	1330	1388	1340	1380	1477	1380	1485	1365	1354	1373	1351	1501	1800	1517	1383	0.9904	0.9864	0.929	0.9246	0.5346	0.1719	0.7645	0.6037	0.9805	0.8749	0.6864	0.7944	0.3076	0.3436	0.1299	0.9804	TRUE
gi|52001219|gb|AAU21490.1|	0.7789	0.7368	0.6476	0.7697	0.6297	0.5577	0.723	0.7224	0.7705	0.5518	0.6753	0.6963	0.7236	0.9699	0.5644	0.7825	741.3	739.6	1144	689.3	678	674.6	719	681.1	769.7	840.1	793.6	720.1	743.3	889.9	1018	757.8	0.6244	0.5144	0.522	0.6029	0.4314	0.359	0.4851	0.5	0.5505	0.5085	0.538	0.4693	0.5128	0.9692	0.6616	0.5763	FALSE
gi|52001219|gb|AAU21490.1|	0.9555	0.8678	0.982	0.9628	0.304	0.5034	0.5092	0.4763	0.9142	0.9849	0.92	0.5062	0.4853	0.8225	0.2691	0.9169	1138	1121	1175	1127	1187	1137	1284	1235	1156	1135	1155	1249	1267	1739	1191	1170	0.9084	0.8763	0.9741	0.9661	0.3301	0.4498	0.4239	0.3963	0.8981	0.9831	0.9364	0.4166	0.3966	0.4942	0.28	0.8905	TRUE
gi|52001219|gb|AAU21490.1|	0.9715	0.9921	0.938	0.8447	0.06912	-0.01641	0.9786	0.916	0.9744	0.8484	0.703	0.3273	0.075	0.09625	-0.7238	0.9881	1550	1543	1607	1549	1757	1792	1609	1551	1578	1562	1587	1778	1745	2094	1679	1607	0.9761	0.9888	0.9215	0.8215	0.1745	0.1818	0.9687	0.8778	0.9531	0.7906	0.6635	0.2183	0.075	0.06593	0.05727	0.9803	TRUE
gi|52001219|gb|AAU21490.1|	0.9912	0.9932	0.9779	0.9769	0.1089	0.06567	0.9585	0.9014	0.977	0.9665	0.8121	-0.4911	-0.2269	0.07757	0.4077	0.992	1550	1548	1612	1549	1856	1856	1609	1551	1578	1562	1587	1722	1951	2009	1837	1612	0.9837	0.9928	0.9728	0.9671	0.2004	0.1344	0.9543	0.9135	0.9776	0.9572	0.8316	0.02352	0.0852	0.1488	0.4035	0.9924	TRUE
gi|52001219|gb|AAU21490.1|	0.9772	0	0.9963	-0.02391	0.0559	0.8458	0.993	0.9812	0.03904	-0.03013	0.09928	0.9793	0.9706	0.6444	0.6158	0.9718	303.9	480.2	305.2	414.7	789.8	322.6	307	299.7	662.9	631.6	559.6	303	305.9	299.9	301.1	305.1	0.8997	0.2931	0.9812	0.243	0.07689	0.3519	0.9618	0.926	0.114	0.03998	0.1132	0.9626	0.9024	0.6764	0.5273	0.9165	TRUE
gi|52001219|gb|AAU21490.1|	0.9897	0.9141	0.9664	0.9405	0.2928	0.5059	0.913	0.9786	0.9218	0.2841	0.2742	0.8952	0.7638	0.185	0.02721	0.9779	303.9	307.3	310.3	302.8	300.2	294	307	299.7	301.8	326.4	371.4	308.1	305.9	442.3	657.2	315.3	0.6736	0.8316	0.8964	0.9145	0.1366	0.2165	0.8469	0.9516	0.7817	0.3764	0.1374	0.6377	0.6064	0.08837	0.0243	0.9123	FALSE
gi|52001219|gb|AAU21490.1|	0.6968	0.9765	0.7919	0.8841	0.1335	0.8644	0.9806	0.977	0.9556	0.06468	0.3906	0.8744	0.8738	0.9173	0.4236	0.9809	761.7	815.9	788.4	806.3	830.5	1132	841	798.1	840.9	728.2	727.4	806.5	814.5	1037	1120	844.2	0.7865	0.9316	0.6579	0.7316	0.1486	0.5843	0.7911	0.8584	0.8491	0.187	0.3533	0.5309	0.5757	0.9209	0.4949	0.9306	FALSE
gi|52001219|gb|AAU21490.1|	0.8499	0.7107	0.9103	0.9826	0.9635	-0.2232	0.9616	0.9945	0.5268	0.724	0.2662	0.9411	0.746	0.8273	0.02581	0.8581	461.6	454.8	478.1	455.4	505	471.2	479.9	462.4	627.3	463.7	605.4	460.7	463.5	462.7	1023	467.9	0.7775	0.4334	0.8099	0.8935	0.5952	0.07576	0.9645	0.989	0.6018	0.6042	0.5426	0.8683	0.672	0.6737	0.2193	0.7951	FALSE
gi|52001219|gb|AAU21490.1|	0.9392	0.9349	0.9716	0.9822	0.06575	0.8028	0.999	0.9977	0.9733	0.9616	0.9437	0.991	0.9938	0.9148	0.9745	0.8939	609.1	597.2	625.6	460.4	1263	481.3	474.9	457.3	469.6	611.2	620.6	465.8	468.6	462.7	469	620.4	0.9374	0.9207	0.9639	0.949	0.1244	0.4271	0.9853	0.9792	0.9302	0.9622	0.9471	0.946	0.9492	0.913	0.8951	0.8956	FALSE
gi|52001219|gb|AAU21490.1|	0.8812	0.9083	0.7529	0.7533	0.4455	0.3532	0.7481	0.5371	0.4531	0.4853	0.752	0.3843	0.6133	0.6204	0.6569	0.95	1153	1157	996.9	1152	1324	1383	1207	1174	1227	1211	1221	1208	1033	1505	987.7	1195	0.8294	0.887	0.6324	0.7296	0.3842	0.2745	0.3875	0.3313	0.432	0.4619	0.5496	0.3567	0.5896	0.527	0.6381	0.9322	TRUE
gi|52001219|gb|AAU21490.1|	0.9973	0.9984	0.997	0.9871	0.1814	-0.1869	0.9059	0.9638	0.9908	0.1461	0.2057	0.4915	0.3493	0.6129	0.504	0.9993	1153	1146	1200	1152	1304	1279	1197	1144	1177	1110	1099	1061	809.4	1505	1074	1195	0.9964	0.9972	0.9834	0.9873	0.2443	0.1363	0.9239	0.9002	0.9919	0.2717	0.3148	0.449	0.4147	0.2896	0.4388	0.9988	TRUE
gi|52001219|gb|AAU21490.1|	0.9825	0.9815	0.9523	0.9472	0.2246	0.4629	0.9834	0.9434	0.9496	0.9272	0.9098	0.9889	0.9424	0.9122	0.9111	0.9847	527.7	510.7	534	516.4	683	593.2	520.6	503.1	540.8	534.9	544.3	526.8	534.7	528.8	540.2	534	0.9642	0.9754	0.9382	0.8972	0.2433	0.4709	0.9795	0.9553	0.8984	0.9208	0.8732	0.9807	0.9593	0.8927	0.8766	0.9614	FALSE
gi|52001219|gb|AAU21490.1|	0.7889	0.6971	0.7104	0.5373	0.4041	-0.6292	0.2051	0.3062	0.7847	0.2609	0.1122	0.6668	0.5739	0.4785	0.6765	0.6226	1784	1772	1842	1776	1923	2101	2001	1779	1812	1766	1828	1976	1971	2070	1974	1846	0.701	0.6855	0.6241	0.662	0.2659	0	0.3316	0.418	0.6938	0.3277	0.2289	0.6146	0.4716	0.4785	0.5541	0.6406	TRUE
gi|52001219|gb|AAU21490.1|	0.6978	0.6634	0.6244	0.4907	0.5926	-0.2132	0.6579	0.8056	0.7338	0.5225	0.6554	0.5724	0.5599	0.591	0.3487	0.6541	1779	1772	1842	1766	1836	2101	2006	1769	1812	1781	1808	1971	1991	1973	1918	1841	0.6167	0.6324	0.657	0.5028	0.5687	0	0.4178	0.7198	0.6159	0.5892	0.6495	0.4242	0.3274	0.3963	0.2106	0.6249	TRUE
gi|52001219|gb|AAU21490.1|	0.03719	0.2469	-0.07794	0.001196	0.4126	0.3066	0	0.1746	-0.05651	-0.08142	0.06505	0.02985	-0.01664	0.9338	0.07202	0.2009	1260	1121	1124	1325	1263	1525	1339	1261	1222	1140	1312	1437	1603	1877	1512	1216	0.234	0.2976	0.1462	0.1513	0.4418	0.6107	0.1812	0.2851	0.2148	0.1938	0.2539	0.2295	0.08808	0.9261	0.2231	0.1714	FALSE
gi|52001221|gb|AAU21491.1|	0.6742	0.6989	-0.7704	-0.8112	-0.8096	0.6962	0.8988	0.907	0.3801	-0.7455	-0.8873	0.9462	0.461	0.8431	0.8431	0.756	558.2	546.3	1022	1066	723.7	276.7	281.6	279.3	571.3	534.9	1063	277.6	280.4	255.2	280.8	569.6	0.6738	0.6655	0.07535	0.07422	0.01736	0.4107	0.5331	0.5255	0.4497	0.009637	0.09919	0.8573	0.4312	0.8431	0.4302	0.7321	FALSE
gi|52001221|gb|AAU21491.1|	0.9014	0.9768	0.9523	0.939	0.1423	0.1343	0.9775	0.9547	0.8854	0.7303	0.7151	0.9919	0.9814	0.9279	0.8318	0.9788	537.9	536.2	554.4	531.6	489.8	603.4	551.1	528.5	545.9	545.1	554.5	542	550	539	550.3	549.2	0.9343	0.9267	0.7772	0.7189	0.1325	0.08205	0.9205	0.9056	0.8717	0.7434	0.6995	0.9863	0.984	0.9261	0.8467	0.9205	FALSE
gi|52001221|gb|AAU21491.1|	0.9983	0.999	0.9995	1	0.8488	0.7363	0.9992	0.9987	0.9982	0.9968	0.9922	0.998	0.9975	0.9987	0.9978	1	537.9	531.1	554.4	531.6	576.2	557.6	551.1	528.5	545.9	545.1	554.5	542	550	539	550.3	549.2	0.9929	0.9975	0.9969	0.9996	0.7146	0.685	0.9944	0.9872	0.9946	0.9843	0.9741	0.9916	0.9881	0.9971	0.9958	0.9984	TRUE
gi|52001221|gb|AAU21491.1|	0.9952	0.9977	0.9334	0.9019	0.7863	-0.004946	0.772	0.8673	0.9846	-0.1494	0.08898	0.3175	0.252	-0.2639	0.6685	0.9947	1133	1121	1170	1127	1283	1198	1167	1124	1161	1155	1226	1137	1232	1439	1156	1165	0.9964	0.985	0.7345	0.6657	0.3935	0.1693	0.6198	0.7525	0.9522	0.006661	0.1177	0.3754	0.1558	0.02464	0.3934	0.9956	TRUE
gi|52001221|gb|AAU21491.1|	0.9982	0.9979	0.9861	0.9882	0.09742	0.06001	0.9988	0.9958	0.9992	0.2326	-0.04827	0.3074	0.04764	0.9907	0.9875	0.9997	1133	1116	1175	1127	1324	1311	1167	1124	1151	1344	1317	1152	1028	1144	1166	1165	0.9944	0.9911	0.8812	0.9019	0.1985	0.172	0.9844	0.9762	0.9899	0.1578	0.1068	0.3171	0.2	0.9815	0.9358	0.9965	TRUE
gi|52001221|gb|AAU21491.1|	0.9928	0.998	0.9958	0.9965	0.7292	0.4738	0.9985	0.9978	0.9968	0.9964	0.9909	0.9964	0.9967	0.9897	0.9843	0.9985	731.2	719.2	783.3	750.3	800	766.2	759.7	732	749.3	753.6	773.2	750.6	768.7	757.7	769	752.7	0.9947	0.9981	0.9919	0.9911	0.6415	0.3952	0.9984	0.9964	0.9898	0.9945	0.9874	0.9956	0.9966	0.969	0.9623	0.9986	TRUE
gi|52001221|gb|AAU21491.1|	0.9982	0.9979	0.9992	0.9977	-0.156	-0.5571	0.9995	0.9983	0.997	-0.2171	0.9825	0.9977	0.9974	0.7786	0.8227	0.9988	731.2	719.2	773.1	745.3	911.9	776.3	759.7	726.9	749.3	499.3	773.2	750.6	768.7	752.6	769	752.7	0.9986	0.998	0.9994	0.9949	0.07306	0.0546	0.998	0.9984	0.9978	0.589	0.9532	0.9963	0.9948	0.7468	0.7291	0.9989	TRUE
gi|52001221|gb|AAU21491.1|	0.9344	0.4761	0.4707	0.5311	0.3799	0.3494	0.6201	0.5512	0.9246	0.7738	0.6988	0.9899	0.9861	0.9829	0.9614	0.4823	436.2	729.4	768	658.8	805.1	684.8	571.5	559	434	438.3	442.6	481	483.9	477.9	484.2	778.1	0.7134	0.4996	0.4828	0.4668	0.2469	0.2382	0.5876	0.5184	0.7449	0.6957	0.6444	0.9821	0.9639	0.9789	0.9431	0.4508	FALSE
gi|52001221|gb|AAU21491.1|	0.8046	0.794	0.7916	0.5525	-0.2874	-0.3466	0.2677	0.3508	0.1144	0.6752	0.5	0.9446	0.9654	0.9744	0.8854	0.8127	654.9	520.9	544.2	511.3	1702	659.3	647.8	604.8	556.1	524.8	544.3	653.9	667	650.9	667.3	539.1	0.722	0.8175	0.7821	0.6032	0.03967	0.1463	0.1767	0.3371	0.3688	0.719	0.4628	0.8612	0.7292	0.9819	0.9192	0.8121	TRUE
gi|52001221|gb|AAU21491.1|	0.9984	0.9984	0.9961	0.9956	0.8765	0.8478	0.9758	0.9898	0.9322	0.9723	0.9648	0.9955	0.9858	0.04014	0.04804	0.9979	883.8	871.8	920.6	882.6	937.3	903.5	907.2	869.3	922.3	896.1	910.5	893	906	1073	1135	910.3	0.9977	0.9977	0.996	0.9919	0.8591	0.7577	0.9665	0.9773	0.9513	0.9591	0.9379	0.9746	0.972	0.04826	0.3172	0.9973	TRUE
gi|52001221|gb|AAU21491.1|	0.9975	0.9913	0.9771	0.9454	0.03089	0.1952	0.9953	0.9957	0.9974	0.9851	-0.1443	0.9896	0.9897	0.9946	0.4518	0.9984	1097	1091	1144	1096	1222	1026	1136	1093	1121	1105	1302	1107	1125	1109	1161	1134	0.998	0.9897	0.969	0.9451	0.1275	0.1897	0.9819	0.9821	0.9888	0.9614	0.1233	0.9924	0.9795	0.9892	0.7037	0.9901	TRUE
gi|52001221|gb|AAU21491.1|	0.9644	0.6366	0.789	0.8958	0.2415	0.5534	0.7772	0.8869	0.9703	0.3539	0.7572	0.9566	0.9634	0.7177	0.9226	0.6281	1108	1121	1149	1101	1192	1153	1146	1098	1126	1252	1129	1107	1125	1399	1125	1165	0.9181	0.5864	0.7922	0.8394	0.2268	0.3159	0.7287	0.7933	0.9458	0.4165	0.7425	0.9413	0.922	0.3989	0.9163	0.4902	TRUE
gi|52001221|gb|AAU21491.1|	0.9952	0.9825	0.9851	0.962	0.06306	0.1575	0.533	0.5608	0.9926	0.9889	0.9842	0.5441	0.2488	0.6648	0.6185	0.9943	1342	1330	1388	1330	1460	1388	1543	1485	1365	1349	1373	1549	1415	1805	1547	1383	0.9934	0.9888	0.984	0.9536	0.1826	0.3166	0.4891	0.4965	0.9894	0.9708	0.9403	0.4651	0.5765	0.3426	0.3576	0.9928	TRUE
gi|52001221|gb|AAU21491.1|	0.9895	0.9922	0.942	0.9122	0.7579	0.2707	0.7943	0.5958	0.9844	0.8586	0.8133	0.9174	0.7217	0.554	0.2124	0.9868	1342	1330	1388	1340	1380	1477	1380	1485	1365	1354	1373	1351	1501	1800	1517	1383	0.9904	0.9864	0.929	0.9246	0.5346	0.1719	0.7645	0.6037	0.9805	0.8749	0.6864	0.7944	0.3076	0.3436	0.1299	0.9804	TRUE
gi|52001221|gb|AAU21491.1|	0.7789	0.7368	0.6476	0.7697	0.6297	0.5577	0.723	0.7224	0.7705	0.5518	0.6753	0.6963	0.7236	0.9699	0.5644	0.7825	741.3	739.6	1144	689.3	678	674.6	719	681.1	769.7	840.1	793.6	720.1	743.3	889.9	1018	757.8	0.6244	0.5144	0.522	0.6029	0.4314	0.359	0.4851	0.5	0.5505	0.5085	0.538	0.4693	0.5128	0.9692	0.6616	0.5763	FALSE
gi|52001221|gb|AAU21491.1|	0.9905	0.984	0.9835	0.9667	0.368	0.5135	0.83	0.8464	0.9936	0.8262	0.7243	0.764	0.7655	0.6132	0.525	0.9943	1062	1055	1104	1061	1171	1214	1111	1057	1085	1069	1094	1071	1089	1246	880.9	1099	0.9921	0.9869	0.9744	0.9599	0.3532	0.3696	0.5362	0.5796	0.9845	0.793	0.6851	0.7503	0.5241	0.577	0.4215	0.9944	TRUE
gi|52001221|gb|AAU21491.1|	0.9962	0.9945	0.9971	0.9975	0.7224	0.4106	0.951	0.9513	0.9962	0.9868	0.9766	0.8425	0.8949	0.7131	0.6244	0.9976	1062	1055	1104	1061	1126	1306	1106	1057	1085	1069	1089	1071	1089	1226	1095	1099	0.9683	0.975	0.9917	0.9867	0.5635	0.237	0.902	0.8834	0.962	0.9202	0.8347	0.8365	0.6929	0.4671	0.6287	0.9802	TRUE
gi|52001221|gb|AAU21491.1|	0.8499	0.7107	0.9103	0.9826	0.9635	-0.2232	0.9616	0.9945	0.5268	0.724	0.2662	0.9411	0.746	0.8273	0.02581	0.8581	461.6	454.8	478.1	455.4	505	471.2	479.9	462.4	627.3	463.7	605.4	460.7	463.5	462.7	1023	467.9	0.7775	0.4334	0.8099	0.8935	0.5952	0.07576	0.9645	0.989	0.6018	0.6042	0.5426	0.8683	0.672	0.6737	0.2193	0.7951	FALSE
gi|52001221|gb|AAU21491.1|	0.9392	0.9349	0.9716	0.9822	0.06575	0.8028	0.999	0.9977	0.9733	0.9616	0.9437	0.991	0.9938	0.9148	0.9745	0.8939	609.1	597.2	625.6	460.4	1263	481.3	474.9	457.3	469.6	611.2	620.6	465.8	468.6	462.7	469	620.4	0.9374	0.9207	0.9639	0.949	0.1244	0.4271	0.9853	0.9792	0.9302	0.9622	0.9471	0.946	0.9492	0.913	0.8951	0.8956	FALSE
gi|52001221|gb|AAU21491.1|	0.9825	0.9815	0.9523	0.9472	0.2246	0.4629	0.9834	0.9434	0.9496	0.9272	0.9098	0.9889	0.9424	0.9122	0.9111	0.9847	527.7	510.7	534	516.4	683	593.2	520.6	503.1	540.8	534.9	544.3	526.8	534.7	528.8	540.2	534	0.9642	0.9754	0.9382	0.8972	0.2433	0.4709	0.9795	0.9553	0.8984	0.9208	0.8732	0.9807	0.9593	0.8927	0.8766	0.9614	FALSE
gi|52001221|gb|AAU21491.1|	0.7889	0.6971	0.7104	0.5373	0.4041	-0.6292	0.2051	0.3062	0.7847	0.2609	0.1122	0.6668	0.5739	0.4785	0.6765	0.6226	1784	1772	1842	1776	1923	2101	2001	1779	1812	1766	1828	1976	1971	2070	1974	1846	0.701	0.6855	0.6241	0.662	0.2659	0	0.3316	0.418	0.6938	0.3277	0.2289	0.6146	0.4716	0.4785	0.5541	0.6406	TRUE
gi|52001221|gb|AAU21491.1|	0.6978	0.6634	0.6244	0.4907	0.5926	-0.2132	0.6579	0.8056	0.7338	0.5225	0.6554	0.5724	0.5599	0.591	0.3487	0.6541	1779	1772	1842	1766	1836	2101	2006	1769	1812	1781	1808	1971	1991	1973	1918	1841	0.6167	0.6324	0.657	0.5028	0.5687	0	0.4178	0.7198	0.6159	0.5892	0.6495	0.4242	0.3274	0.3963	0.2106	0.6249	TRUE
gi|52001221|gb|AAU21491.1|	0.03719	0.2469	-0.07794	0.001196	0.4126	0.3066	0	0.1746	-0.05651	-0.08142	0.06505	0.02985	-0.01664	0.9338	0.07202	0.2009	1260	1121	1124	1325	1263	1525	1339	1261	1222	1140	1312	1437	1603	1877	1512	1216	0.234	0.2976	0.1462	0.1513	0.4418	0.6107	0.1812	0.2851	0.2148	0.1938	0.2539	0.2295	0.08808	0.9261	0.2231	0.1714	FALSE
gi|52001221|gb|AAU21491.1|	0.9918	0.9966	0.9921	0.9954	0.8307	0.8307	0.9993	0.9989	0.9953	0.98	0.9446	0.9974	0.992	0.8307	0.9769	0.9989	1174	1167	1221	1172	2099	1544	1217	1169	1197	1186	1211	1183	1201	1439	1206	1210	0.9897	0.9971	0.9885	0.9901	0.7536	0.3561	0.9979	0.997	0.981	0.9797	0.8665	0.9967	0.9925	0.5352	0.8431	0.998	TRUE
gi|52001221|gb|AAU21491.1|	0.9996	0.9996	0.9994	0.9987	0.4045	0.4676	0.9995	0.9992	0.9983	-0.7094	0.9988	0.9979	0.9997	0.9991	0.1172	0.9999	1174	1162	1221	1172	922.1	649.2	1217	1169	1197	1186	1206	1188	1206	1185	1227	1210	0.999	0.9995	0.9921	0.9973	0.0832	0.09292	0.9984	0.9994	0.9923	0.4172	0.9657	0.9986	0.9981	0.9837	0.4166	0.9977	TRUE
gi|52001221|gb|AAU21491.1|	0.9885	0.9959	0.9959	0.997	0.3125	0.3303	0.9997	0.9971	0.9662	0.9572	0.3334	0.9979	0.9992	0.9991	0.9758	0.9949	797.3	785.4	824	791	906.8	913.6	810.5	777.7	810.4	809.6	824.1	801.4	814.5	1032	814.8	818.8	0.9701	0.987	0.982	0.9842	0.08767	0.1185	0.9931	0.995	0.9497	0.8604	0.5645	0.985	0.9972	0.9993	0.9392	0.978	TRUE
gi|52001221|gb|AAU21491.1|	0.9555	0.8678	0.982	0.9628	0.304	0.5034	0.5092	0.4763	0.9142	0.9849	0.92	0.5062	0.4853	0.8225	0.2691	0.9169	1138	1121	1175	1127	1187	1137	1284	1235	1156	1135	1155	1249	1267	1739	1191	1170	0.9084	0.8763	0.9741	0.9661	0.3301	0.4498	0.4239	0.3963	0.8981	0.9831	0.9364	0.4166	0.3966	0.4942	0.28	0.8905	TRUE
gi|52001221|gb|AAU21491.1|	0.9695	0.5608	0.5547	0.6539	0.4686	-0.0429	0.4673	0.5784	0.8802	0.5012	0.6689	0.7483	0.5256	0.6506	0.4477	0.6235	1525	1538	1439	1386	1034	1750	1701	1613	1563	1527	1424	1641	1659	1999	1654	1602	0.9525	0.5264	0.7668	0.6621	0.4001	0.3801	0.6612	0.902	0.895	0.5079	0.6882	1.004	0.5299	0.8579	0.4923	0.5643	TRUE
gi|52001221|gb|AAU21491.1|	0.9894	0.9785	0.9487	0.8794	0.3817	0	0.9617	0.9087	0.9609	0.8315	0.5843	0.6209	0.2234	0.3915	0.5813	0.9856	1525	1518	1577	1513	1590	1910	1579	1520	1553	1527	1541	1524	1562	1978	1598	1582	0.9787	0.9816	0.9274	0.8831	0.2741	0.1326	0.9383	0.8722	0.9676	0.8498	0.6429	0.5838	0.2173	0.3344	0.4675	0.9872	TRUE
gi|52001221|gb|AAU21491.1|	0.9918	0.994	0.9882	0.9544	0.08257	0.4374	0.969	0.9329	0.992	0.9393	0.7269	0.831	0.9096	0.5816	0.4788	0.9931	1525	1518	1582	1518	1551	1654	1579	1515	1553	1537	1556	1529	1552	1978	1603	1582	0.9918	0.9932	0.9768	0.9635	0.1818	0.344	0.9638	0.9441	0.9851	0.9083	0.8125	0.8126	0.8153	0.4055	0.1798	0.9909	TRUE
gi|9864777|gb|AAG01363.1|	0.6742	0.6989	-0.7704	-0.8112	-0.8096	0.6962	0.8988	0.907	0.3801	-0.7455	-0.8873	0.9462	0.461	0.8431	0.8431	0.756	558.2	546.3	1022	1066	723.7	276.7	281.6	279.3	571.3	534.9	1063	277.6	280.4	255.2	280.8	569.6	0.6738	0.6655	0.07535	0.07422	0.01736	0.4107	0.5331	0.5255	0.4497	0.009637	0.09919	0.8573	0.4312	0.8431	0.4302	0.7321	FALSE
gi|9864777|gb|AAG01363.1|	0.9014	0.9768	0.9523	0.939	0.1423	0.1343	0.9775	0.9547	0.8854	0.7303	0.7151	0.9919	0.9814	0.9279	0.8318	0.9788	537.9	536.2	554.4	531.6	489.8	603.4	551.1	528.5	545.9	545.1	554.5	542	550	539	550.3	549.2	0.9343	0.9267	0.7772	0.7189	0.1325	0.08205	0.9205	0.9056	0.8717	0.7434	0.6995	0.9863	0.984	0.9261	0.8467	0.9205	FALSE
gi|9864777|gb|AAG01363.1|	0.9983	0.999	0.9995	1	0.8488	0.7363	0.9992	0.9987	0.9982	0.9968	0.9922	0.998	0.9975	0.9987	0.9978	1	537.9	531.1	554.4	531.6	576.2	557.6	551.1	528.5	545.9	545.1	554.5	542	550	539	550.3	549.2	0.9929	0.9975	0.9969	0.9996	0.7146	0.685	0.9944	0.9872	0.9946	0.9843	0.9741	0.9916	0.9881	0.9971	0.9958	0.9984	TRUE
gi|9864777|gb|AAG01363.1|	0.9952	0.9977	0.9334	0.9019	0.7863	-0.004946	0.772	0.8673	0.9846	-0.1494	0.08898	0.3175	0.252	-0.2639	0.6685	0.9947	1133	1121	1170	1127	1283	1198	1167	1124	1161	1155	1226	1137	1232	1439	1156	1165	0.9964	0.985	0.7345	0.6657	0.3935	0.1693	0.6198	0.7525	0.9522	0.006661	0.1177	0.3754	0.1558	0.02464	0.3934	0.9956	TRUE
gi|9864777|gb|AAG01363.1|	0.9982	0.9979	0.9861	0.9882	0.09742	0.06001	0.9988	0.9958	0.9992	0.2326	-0.04827	0.3074	0.04764	0.9907	0.9875	0.9997	1133	1116	1175	1127	1324	1311	1167	1124	1151	1344	1317	1152	1028	1144	1166	1165	0.9944	0.9911	0.8812	0.9019	0.1985	0.172	0.9844	0.9762	0.9899	0.1578	0.1068	0.3171	0.2	0.9815	0.9358	0.9965	TRUE
gi|9864777|gb|AAG01363.1|	0.9928	0.998	0.9958	0.9965	0.7292	0.4738	0.9985	0.9978	0.9968	0.9964	0.9909	0.9964	0.9967	0.9897	0.9843	0.9985	731.2	719.2	783.3	750.3	800	766.2	759.7	732	749.3	753.6	773.2	750.6	768.7	757.7	769	752.7	0.9947	0.9981	0.9919	0.9911	0.6415	0.3952	0.9984	0.9964	0.9898	0.9945	0.9874	0.9956	0.9966	0.969	0.9623	0.9986	TRUE
gi|9864777|gb|AAG01363.1|	0.9982	0.9979	0.9992	0.9977	-0.156	-0.5571	0.9995	0.9983	0.997	-0.2171	0.9825	0.9977	0.9974	0.7786	0.8227	0.9988	731.2	719.2	773.1	745.3	911.9	776.3	759.7	726.9	749.3	499.3	773.2	750.6	768.7	752.6	769	752.7	0.9986	0.998	0.9994	0.9949	0.07306	0.0546	0.998	0.9984	0.9978	0.589	0.9532	0.9963	0.9948	0.7468	0.7291	0.9989	TRUE
gi|9864777|gb|AAG01363.1|	0.9344	0.4761	0.4707	0.5311	0.3799	0.3494	0.6201	0.5512	0.9246	0.7738	0.6988	0.9899	0.9861	0.9829	0.9614	0.4823	436.2	729.4	768	658.8	805.1	684.8	571.5	559	434	438.3	442.6	481	483.9	477.9	484.2	778.1	0.7134	0.4996	0.4828	0.4668	0.2469	0.2382	0.5876	0.5184	0.7449	0.6957	0.6444	0.9821	0.9639	0.9789	0.9431	0.4508	FALSE
gi|9864777|gb|AAG01363.1|	0.8046	0.794	0.7916	0.5525	-0.2874	-0.3466	0.2677	0.3508	0.1144	0.6752	0.5	0.9446	0.9654	0.9744	0.8854	0.8127	654.9	520.9	544.2	511.3	1702	659.3	647.8	604.8	556.1	524.8	544.3	653.9	667	650.9	667.3	539.1	0.722	0.8175	0.7821	0.6032	0.03967	0.1463	0.1767	0.3371	0.3688	0.719	0.4628	0.8612	0.7292	0.9819	0.9192	0.8121	TRUE
gi|9864777|gb|AAG01363.1|	0.9984	0.9984	0.9961	0.9956	0.8765	0.8478	0.9758	0.9898	0.9322	0.9723	0.9648	0.9955	0.9858	0.04014	0.04804	0.9979	883.8	871.8	920.6	882.6	937.3	903.5	907.2	869.3	922.3	896.1	910.5	893	906	1073	1135	910.3	0.9977	0.9977	0.996	0.9919	0.8591	0.7577	0.9665	0.9773	0.9513	0.9591	0.9379	0.9746	0.972	0.04826	0.3172	0.9973	TRUE
gi|9864777|gb|AAG01363.1|	0.9975	0.9913	0.9771	0.9454	0.03089	0.1952	0.9953	0.9957	0.9974	0.9851	-0.1443	0.9896	0.9897	0.9946	0.4518	0.9984	1097	1091	1144	1096	1222	1026	1136	1093	1121	1105	1302	1107	1125	1109	1161	1134	0.998	0.9897	0.969	0.9451	0.1275	0.1897	0.9819	0.9821	0.9888	0.9614	0.1233	0.9924	0.9795	0.9892	0.7037	0.9901	TRUE
gi|9864777|gb|AAG01363.1|	0.9644	0.6366	0.789	0.8958	0.2415	0.5534	0.7772	0.8869	0.9703	0.3539	0.7572	0.9566	0.9634	0.7177	0.9226	0.6281	1108	1121	1149	1101	1192	1153	1146	1098	1126	1252	1129	1107	1125	1399	1125	1165	0.9181	0.5864	0.7922	0.8394	0.2268	0.3159	0.7287	0.7933	0.9458	0.4165	0.7425	0.9413	0.922	0.3989	0.9163	0.4902	TRUE
gi|9864777|gb|AAG01363.1|	0.9952	0.9825	0.9851	0.962	0.06306	0.1575	0.533	0.5608	0.9926	0.9889	0.9842	0.5441	0.2488	0.6648	0.6185	0.9943	1342	1330	1388	1330	1460	1388	1543	1485	1365	1349	1373	1549	1415	1805	1547	1383	0.9934	0.9888	0.984	0.9536	0.1826	0.3166	0.4891	0.4965	0.9894	0.9708	0.9403	0.4651	0.5765	0.3426	0.3576	0.9928	TRUE
gi|9864777|gb|AAG01363.1|	0.9895	0.9922	0.942	0.9122	0.7579	0.2707	0.7943	0.5958	0.9844	0.8586	0.8133	0.9174	0.7217	0.554	0.2124	0.9868	1342	1330	1388	1340	1380	1477	1380	1485	1365	1354	1373	1351	1501	1800	1517	1383	0.9904	0.9864	0.929	0.9246	0.5346	0.1719	0.7645	0.6037	0.9805	0.8749	0.6864	0.7944	0.3076	0.3436	0.1299	0.9804	TRUE
gi|9864777|gb|AAG01363.1|	0.7789	0.7368	0.6476	0.7697	0.6297	0.5577	0.723	0.7224	0.7705	0.5518	0.6753	0.6963	0.7236	0.9699	0.5644	0.7825	741.3	739.6	1144	689.3	678	674.6	719	681.1	769.7	840.1	793.6	720.1	743.3	889.9	1018	757.8	0.6244	0.5144	0.522	0.6029	0.4314	0.359	0.4851	0.5	0.5505	0.5085	0.538	0.4693	0.5128	0.9692	0.6616	0.5763	FALSE
gi|9864777|gb|AAG01363.1|	0.9905	0.984	0.9835	0.9667	0.368	0.5135	0.83	0.8464	0.9936	0.8262	0.7243	0.764	0.7655	0.6132	0.525	0.9943	1062	1055	1104	1061	1171	1214	1111	1057	1085	1069	1094	1071	1089	1246	880.9	1099	0.9921	0.9869	0.9744	0.9599	0.3532	0.3696	0.5362	0.5796	0.9845	0.793	0.6851	0.7503	0.5241	0.577	0.4215	0.9944	TRUE
gi|9864777|gb|AAG01363.1|	0.9962	0.9945	0.9971	0.9975	0.7224	0.4106	0.951	0.9513	0.9962	0.9868	0.9766	0.8425	0.8949	0.7131	0.6244	0.9976	1062	1055	1104	1061	1126	1306	1106	1057	1085	1069	1089	1071	1089	1226	1095	1099	0.9683	0.975	0.9917	0.9867	0.5635	0.237	0.902	0.8834	0.962	0.9202	0.8347	0.8365	0.6929	0.4671	0.6287	0.9802	TRUE
gi|9864777|gb|AAG01363.1|	0.9918	0.9966	0.9921	0.9954	0.8307	0.8307	0.9993	0.9989	0.9953	0.98	0.9446	0.9974	0.992	0.8307	0.9769	0.9989	1174	1167	1221	1172	2099	1544	1217	1169	1197	1186	1211	1183	1201	1439	1206	1210	0.9897	0.9971	0.9885	0.9901	0.7536	0.3561	0.9979	0.997	0.981	0.9797	0.8665	0.9967	0.9925	0.5352	0.8431	0.998	TRUE
gi|9864777|gb|AAG01363.1|	0.9996	0.9996	0.9994	0.9987	0.4045	0.4676	0.9995	0.9992	0.9983	-0.7094	0.9988	0.9979	0.9997	0.9991	0.1172	0.9999	1174	1162	1221	1172	922.1	649.2	1217	1169	1197	1186	1206	1188	1206	1185	1227	1210	0.999	0.9995	0.9921	0.9973	0.0832	0.09292	0.9984	0.9994	0.9923	0.4172	0.9657	0.9986	0.9981	0.9837	0.4166	0.9977	TRUE
gi|9864777|gb|AAG01363.1|	0.9885	0.9959	0.9959	0.997	0.3125	0.3303	0.9997	0.9971	0.9662	0.9572	0.3334	0.9979	0.9992	0.9991	0.9758	0.9949	797.3	785.4	824	791	906.8	913.6	810.5	777.7	810.4	809.6	824.1	801.4	814.5	1032	814.8	818.8	0.9701	0.987	0.982	0.9842	0.08767	0.1185	0.9931	0.995	0.9497	0.8604	0.5645	0.985	0.9972	0.9993	0.9392	0.978	TRUE
gi|9864777|gb|AAG01363.1|	0.9555	0.8678	0.982	0.9628	0.304	0.5034	0.5092	0.4763	0.9142	0.9849	0.92	0.5062	0.4853	0.8225	0.2691	0.9169	1138	1121	1175	1127	1187	1137	1284	1235	1156	1135	1155	1249	1267	1739	1191	1170	0.9084	0.8763	0.9741	0.9661	0.3301	0.4498	0.4239	0.3963	0.8981	0.9831	0.9364	0.4166	0.3966	0.4942	0.28	0.8905	TRUE
gi|9864777|gb|AAG01363.1|	0.9991	0.9978	0.9768	0.9642	0.2418	0.2118	0.9954	0.9886	0.9947	0.8864	-0.123	0.9403	0.9647	0.5505	-0.606	0.9977	710.8	709.1	737.5	704.6	856	827.2	724.1	691.3	729	707.9	727.4	715	728	722.1	947.1	737.4	0.9524	0.8293	0.7407	0.7468	0.2164	0.2383	0.8631	0.9606	0.8629	0.6532	0.3471	0.8193	0.9301	0.4458	0.1431	0.8362	TRUE
gi|9864777|gb|AAG01363.1|	0.9734	0.993	0.9681	0.9874	-0.03386	0.1013	0.9975	0.9929	0.9897	0.9679	0.9648	0.997	0.9972	0.9935	0.9438	0.9805	482	480.2	498.4	475.7	759.3	496.6	495.2	477.7	484.8	484.1	493.5	486.1	494.1	483	494.4	493.3	0.9784	0.9843	0.9748	0.9804	0.2067	0.1776	0.9906	0.9908	0.9819	0.9674	0.953	0.9857	0.9701	0.9725	0.91	0.983	TRUE
gi|9864777|gb|AAG01363.1|	0.9923	0.9922	0.9895	0.9962	-0.2338	-0.06215	0.9976	0.9945	0.9852	0.9954	0.972	0.9948	0.9942	0.9964	0.9917	0.9926	492.1	490.4	498.4	480.8	535.5	501.7	495.2	477.7	500.1	494.2	503.6	491.2	499.1	493.2	504.6	498.4	0.9934	0.9934	0.989	0.991	0.202	0.0598	0.9968	0.9957	0.988	0.994	0.9832	0.9961	0.9952	0.9957	0.9893	0.9931	FALSE
gi|9864777|gb|AAG01363.1|	0.9663	0.9427	0.9496	0.8896	-0.02393	-0.1814	-0.3147	0.3434	0.9536	0.8803	0.7326	-0.05876	0.4694	0.7818	0.3439	0.9777	1784	1777	1842	1776	1841	2101	2064	2002	1817	1786	1813	2007	2002	2050	1913	1846	0.9712	0.9557	0.92	0.8801	0.3385	0	0.1889	0.3091	0.9645	0.9084	0.7442	0.1373	0.4702	0.4984	0.2136	0.9692	TRUE
gi|199732457|gb|ACH91862.1|	0.996	0.9929	0.998	0.9935	0.09681	0.0696	0.9956	0.9831	0.9934	0.9058	0.8946	0.9962	0.8813	0.1296	0.957	0.9927	1230	1218	1272	1223	1514	1369	1268	1220	1248	1232	1251	1234	1252	1688	1257	1266	0.9758	0.9828	0.9861	0.9781	0.1016	0.05838	0.9849	0.9803	0.984	0.7073	0.7843	0.9258	0.8931	0.2219	0.7996	0.9868	TRUE
gi|199732457|gb|ACH91862.1|	0.9995	0.9991	0.9994	0.9988	0.8575	0.5636	0.9994	0.9995	0.9997	0.9915	0.9943	0.9981	0.9977	0.9978	0.2325	0.9997	1230	1218	1272	1223	1181	1158	1268	1220	1248	1237	1256	1234	1257	1241	799.6	1266	0.9991	0.9972	0.9942	0.9954	0.4403	0.247	0.9961	0.9988	0.9914	0.9788	0.8937	0.9961	0.9912	0.982	0.08144	0.9953	TRUE
gi|199732457|gb|ACH91862.1|	0.6742	0.6989	-0.7704	-0.8112	-0.8096	0.6962	0.8988	0.907	0.3801	-0.7455	-0.8873	0.9462	0.461	0.8431	0.8431	0.756	558.2	546.3	1022	1066	723.7	276.7	281.6	279.3	571.3	534.9	1063	277.6	280.4	255.2	280.8	569.6	0.6738	0.6655	0.07535	0.07422	0.01736	0.4107	0.5331	0.5255	0.4497	0.009637	0.09919	0.8573	0.4312	0.8431	0.4302	0.7321	FALSE
gi|199732457|gb|ACH91862.1|	0.9014	0.9768	0.9523	0.939	0.1423	0.1343	0.9775	0.9547	0.8854	0.7303	0.7151	0.9919	0.9814	0.9279	0.8318	0.9788	537.9	536.2	554.4	531.6	489.8	603.4	551.1	528.5	545.9	545.1	554.5	542	550	539	550.3	549.2	0.9343	0.9267	0.7772	0.7189	0.1325	0.08205	0.9205	0.9056	0.8717	0.7434	0.6995	0.9863	0.984	0.9261	0.8467	0.9205	FALSE
gi|199732457|gb|ACH91862.1|	0.9983	0.999	0.9995	1	0.8488	0.7363	0.9992	0.9987	0.9982	0.9968	0.9922	0.998	0.9975	0.9987	0.9978	1	537.9	531.1	554.4	531.6	576.2	557.6	551.1	528.5	545.9	545.1	554.5	542	550	539	550.3	549.2	0.9929	0.9975	0.9969	0.9996	0.7146	0.685	0.9944	0.9872	0.9946	0.9843	0.9741	0.9916	0.9881	0.9971	0.9958	0.9984	TRUE
gi|199732457|gb|ACH91862.1|	0.9952	0.9977	0.9334	0.9019	0.7863	-0.004946	0.772	0.8673	0.9846	-0.1494	0.08898	0.3175	0.252	-0.2639	0.6685	0.9947	1133	1121	1170	1127	1283	1198	1167	1124	1161	1155	1226	1137	1232	1439	1156	1165	0.9964	0.985	0.7345	0.6657	0.3935	0.1693	0.6198	0.7525	0.9522	0.006661	0.1177	0.3754	0.1558	0.02464	0.3934	0.9956	TRUE
gi|199732457|gb|ACH91862.1|	0.9982	0.9979	0.9861	0.9882	0.09742	0.06001	0.9988	0.9958	0.9992	0.2326	-0.04827	0.3074	0.04764	0.9907	0.9875	0.9997	1133	1116	1175	1127	1324	1311	1167	1124	1151	1344	1317	1152	1028	1144	1166	1165	0.9944	0.9911	0.8812	0.9019	0.1985	0.172	0.9844	0.9762	0.9899	0.1578	0.1068	0.3171	0.2	0.9815	0.9358	0.9965	TRUE
gi|199732457|gb|ACH91862.1|	0.9928	0.998	0.9958	0.9965	0.7292	0.4738	0.9985	0.9978	0.9968	0.9964	0.9909	0.9964	0.9967	0.9897	0.9843	0.9985	731.2	719.2	783.3	750.3	800	766.2	759.7	732	749.3	753.6	773.2	750.6	768.7	757.7	769	752.7	0.9947	0.9981	0.9919	0.9911	0.6415	0.3952	0.9984	0.9964	0.9898	0.9945	0.9874	0.9956	0.9966	0.969	0.9623	0.9986	TRUE
gi|199732457|gb|ACH91862.1|	0.9982	0.9979	0.9992	0.9977	-0.156	-0.5571	0.9995	0.9983	0.997	-0.2171	0.9825	0.9977	0.9974	0.7786	0.8227	0.9988	731.2	719.2	773.1	745.3	911.9	776.3	759.7	726.9	749.3	499.3	773.2	750.6	768.7	752.6	769	752.7	0.9986	0.998	0.9994	0.9949	0.07306	0.0546	0.998	0.9984	0.9978	0.589	0.9532	0.9963	0.9948	0.7468	0.7291	0.9989	TRUE
gi|199732457|gb|ACH91862.1|	0.9344	0.4761	0.4707	0.5311	0.3799	0.3494	0.6201	0.5512	0.9246	0.7738	0.6988	0.9899	0.9861	0.9829	0.9614	0.4823	436.2	729.4	768	658.8	805.1	684.8	571.5	559	434	438.3	442.6	481	483.9	477.9	484.2	778.1	0.7134	0.4996	0.4828	0.4668	0.2469	0.2382	0.5876	0.5184	0.7449	0.6957	0.6444	0.9821	0.9639	0.9789	0.9431	0.4508	FALSE
gi|199732457|gb|ACH91862.1|	0.8046	0.794	0.7916	0.5525	-0.2874	-0.3466	0.2677	0.3508	0.1144	0.6752	0.5	0.9446	0.9654	0.9744	0.8854	0.8127	654.9	520.9	544.2	511.3	1702	659.3	647.8	604.8	556.1	524.8	544.3	653.9	667	650.9	667.3	539.1	0.722	0.8175	0.7821	0.6032	0.03967	0.1463	0.1767	0.3371	0.3688	0.719	0.4628	0.8612	0.7292	0.9819	0.9192	0.8121	TRUE
gi|199732457|gb|ACH91862.1|	0.9984	0.9984	0.9961	0.9956	0.8765	0.8478	0.9758	0.9898	0.9322	0.9723	0.9648	0.9955	0.9858	0.04014	0.04804	0.9979	883.8	871.8	920.6	882.6	937.3	903.5	907.2	869.3	922.3	896.1	910.5	893	906	1073	1135	910.3	0.9977	0.9977	0.996	0.9919	0.8591	0.7577	0.9665	0.9773	0.9513	0.9591	0.9379	0.9746	0.972	0.04826	0.3172	0.9973	TRUE
gi|199732457|gb|ACH91862.1|	0.9975	0.9913	0.9771	0.9454	0.03089	0.1952	0.9953	0.9957	0.9974	0.9851	-0.1443	0.9896	0.9897	0.9946	0.4518	0.9984	1097	1091	1144	1096	1222	1026	1136	1093	1121	1105	1302	1107	1125	1109	1161	1134	0.998	0.9897	0.969	0.9451	0.1275	0.1897	0.9819	0.9821	0.9888	0.9614	0.1233	0.9924	0.9795	0.9892	0.7037	0.9901	TRUE
gi|199732457|gb|ACH91862.1|	0.9644	0.6366	0.789	0.8958	0.2415	0.5534	0.7772	0.8869	0.9703	0.3539	0.7572	0.9566	0.9634	0.7177	0.9226	0.6281	1108	1121	1149	1101	1192	1153	1146	1098	1126	1252	1129	1107	1125	1399	1125	1165	0.9181	0.5864	0.7922	0.8394	0.2268	0.3159	0.7287	0.7933	0.9458	0.4165	0.7425	0.9413	0.922	0.3989	0.9163	0.4902	TRUE
gi|199732457|gb|ACH91862.1|	0.9952	0.9825	0.9851	0.962	0.06306	0.1575	0.533	0.5608	0.9926	0.9889	0.9842	0.5441	0.2488	0.6648	0.6185	0.9943	1342	1330	1388	1330	1460	1388	1543	1485	1365	1349	1373	1549	1415	1805	1547	1383	0.9934	0.9888	0.984	0.9536	0.1826	0.3166	0.4891	0.4965	0.9894	0.9708	0.9403	0.4651	0.5765	0.3426	0.3576	0.9928	TRUE
gi|199732457|gb|ACH91862.1|	0.9895	0.9922	0.942	0.9122	0.7579	0.2707	0.7943	0.5958	0.9844	0.8586	0.8133	0.9174	0.7217	0.554	0.2124	0.9868	1342	1330	1388	1340	1380	1477	1380	1485	1365	1354	1373	1351	1501	1800	1517	1383	0.9904	0.9864	0.929	0.9246	0.5346	0.1719	0.7645	0.6037	0.9805	0.8749	0.6864	0.7944	0.3076	0.3436	0.1299	0.9804	TRUE
gi|199732457|gb|ACH91862.1|	0.7789	0.7368	0.6476	0.7697	0.6297	0.5577	0.723	0.7224	0.7705	0.5518	0.6753	0.6963	0.7236	0.9699	0.5644	0.7825	741.3	739.6	1144	689.3	678	674.6	719	681.1	769.7	840.1	793.6	720.1	743.3	889.9	1018	757.8	0.6244	0.5144	0.522	0.6029	0.4314	0.359	0.4851	0.5	0.5505	0.5085	0.538	0.4693	0.5128	0.9692	0.6616	0.5763	FALSE
gi|199732457|gb|ACH91862.1|	0.9905	0.984	0.9835	0.9667	0.368	0.5135	0.83	0.8464	0.9936	0.8262	0.7243	0.764	0.7655	0.6132	0.525	0.9943	1062	1055	1104	1061	1171	1214	1111	1057	1085	1069	1094	1071	1089	1246	880.9	1099	0.9921	0.9869	0.9744	0.9599	0.3532	0.3696	0.5362	0.5796	0.9845	0.793	0.6851	0.7503	0.5241	0.577	0.4215	0.9944	TRUE
gi|199732457|gb|ACH91862.1|	0.9962	0.9945	0.9971	0.9975	0.7224	0.4106	0.951	0.9513	0.9962	0.9868	0.9766	0.8425	0.8949	0.7131	0.6244	0.9976	1062	1055	1104	1061	1126	1306	1106	1057	1085	1069	1089	1071	1089	1226	1095	1099	0.9683	0.975	0.9917	0.9867	0.5635	0.237	0.902	0.8834	0.962	0.9202	0.8347	0.8365	0.6929	0.4671	0.6287	0.9802	TRUE
gi|199732457|gb|ACH91862.1|	0.9555	0.8678	0.982	0.9628	0.304	0.5034	0.5092	0.4763	0.9142	0.9849	0.92	0.5062	0.4853	0.8225	0.2691	0.9169	1138	1121	1175	1127	1187	1137	1284	1235	1156	1135	1155	1249	1267	1739	1191	1170	0.9084	0.8763	0.9741	0.9661	0.3301	0.4498	0.4239	0.3963	0.8981	0.9831	0.9364	0.4166	0.3966	0.4942	0.28	0.8905	TRUE
gi|199732457|gb|ACH91862.1|	0.9885	0.9959	0.9959	0.997	0.3125	0.3303	0.9997	0.9971	0.9662	0.9572	0.3334	0.9979	0.9992	0.9991	0.9758	0.9949	797.3	785.4	824	791	906.8	913.6	810.5	777.7	810.4	809.6	824.1	801.4	814.5	1032	814.8	818.8	0.9701	0.987	0.982	0.9842	0.08767	0.1185	0.9931	0.995	0.9497	0.8604	0.5645	0.985	0.9972	0.9993	0.9392	0.978	TRUE
gi|199732457|gb|ACH91862.1|	0.9923	0.9922	0.9895	0.9962	-0.2338	-0.06215	0.9976	0.9945	0.9852	0.9954	0.972	0.9948	0.9942	0.9964	0.9917	0.9926	492.1	490.4	498.4	480.8	535.5	501.7	495.2	477.7	500.1	494.2	503.6	491.2	499.1	493.2	504.6	498.4	0.9934	0.9934	0.989	0.991	0.202	0.0598	0.9968	0.9957	0.988	0.994	0.9832	0.9961	0.9952	0.9957	0.9893	0.9931	FALSE
gi|199732457|gb|ACH91862.1|	0.9663	0.9427	0.9496	0.8896	-0.02393	-0.1814	-0.3147	0.3434	0.9536	0.8803	0.7326	-0.05876	0.4694	0.7818	0.3439	0.9777	1784	1777	1842	1776	1841	2101	2064	2002	1817	1786	1813	2007	2002	2050	1913	1846	0.9712	0.9557	0.92	0.8801	0.3385	0	0.1889	0.3091	0.9645	0.9084	0.7442	0.1373	0.4702	0.4984	0.2136	0.9692	TRUE
gi|199732457|gb|ACH91862.1|	0.994	0.9984	0.9503	0.9673	0.5034	0.4204	0.9756	0.991	0.9915	0.2709	0.1792	0.9451	0.9511	0.8492	0.00234	0.9935	583.7	576.8	584.9	567.2	622	557.6	586.7	559	596.7	545.1	574.8	577.6	585.6	549.1	647	600.1	0.9227	0.9135	0.7982	0.7786	0.2199	0.1996	0.8614	0.8925	0.8755	0.2527	0.1347	0.8488	0.8421	0.8451	0.3622	0.9206	FALSE
gi|199732457|gb|ACH91862.1|	0.9821	0.9545	0.9578	0.7601	0.3733	0.1143	0.6826	0.7963	0.9762	0.8901	0.4422	0.6691	0.4383	0.03178	0.5259	0.9613	1469	1462	1516	1462	1645	1780	1517	1454	1492	1471	1506	1585	1613	2004	1613	1516	0.9788	0.9268	0.9576	0.775	0.2898	0.1685	0.7517	0.8129	0.9728	0.7961	0.5221	0.4954	0.3801	0.06623	0.3386	0.9464	TRUE
gi|199732457|gb|ACH91862.1|	0.9906	0.992	0.8941	0.9857	0.1201	0.2052	0.9373	0.8941	0.983	0.7067	0.6629	0.5086	0.4414	0.6256	0.5654	0.9871	1469	1457	1521	1457	1523	1791	1517	1459	1492	1471	1490	1585	1664	1973	1629	1521	0.9908	0.9906	0.9256	0.9807	0.1828	0.1974	0.9528	0.9491	0.9767	0.5833	0.5758	0.3428	0.3447	0.4618	0.3173	0.9874	TRUE
gi|108595573|gb|ABF93402.1|	0.6742	0.6989	-0.7704	-0.8112	-0.8096	0.6962	0.8988	0.907	0.3801	-0.7455	-0.8873	0.9462	0.461	0.8431	0.8431	0.756	558.2	546.3	1022	1066	723.7	276.7	281.6	279.3	571.3	534.9	1063	277.6	280.4	255.2	280.8	569.6	0.6738	0.6655	0.07535	0.07422	0.01736	0.4107	0.5331	0.5255	0.4497	0.009637	0.09919	0.8573	0.4312	0.8431	0.4302	0.7321	FALSE
gi|108595573|gb|ABF93402.1|	0.9014	0.9768	0.9523	0.939	0.1423	0.1343	0.9775	0.9547	0.8854	0.7303	0.7151	0.9919	0.9814	0.9279	0.8318	0.9788	537.9	536.2	554.4	531.6	489.8	603.4	551.1	528.5	545.9	545.1	554.5	542	550	539	550.3	549.2	0.9343	0.9267	0.7772	0.7189	0.1325	0.08205	0.9205	0.9056	0.8717	0.7434	0.6995	0.9863	0.984	0.9261	0.8467	0.9205	FALSE
gi|108595573|gb|ABF93402.1|	0.9983	0.999	0.9995	1	0.8488	0.7363	0.9992	0.9987	0.9982	0.9968	0.9922	0.998	0.9975	0.9987	0.9978	1	537.9	531.1	554.4	531.6	576.2	557.6	551.1	528.5	545.9	545.1	554.5	542	550	539	550.3	549.2	0.9929	0.9975	0.9969	0.9996	0.7146	0.685	0.9944	0.9872	0.9946	0.9843	0.9741	0.9916	0.9881	0.9971	0.9958	0.9984	TRUE
gi|108595573|gb|ABF93402.1|	0.9952	0.9977	0.9334	0.9019	0.7863	-0.004946	0.772	0.8673	0.9846	-0.1494	0.08898	0.3175	0.252	-0.2639	0.6685	0.9947	1133	1121	1170	1127	1283	1198	1167	1124	1161	1155	1226	1137	1232	1439	1156	1165	0.9964	0.985	0.7345	0.6657	0.3935	0.1693	0.6198	0.7525	0.9522	0.006661	0.1177	0.3754	0.1558	0.02464	0.3934	0.9956	TRUE
gi|108595573|gb|ABF93402.1|	0.9982	0.9979	0.9861	0.9882	0.09742	0.06001	0.9988	0.9958	0.9992	0.2326	-0.04827	0.3074	0.04764	0.9907	0.9875	0.9997	1133	1116	1175	1127	1324	1311	1167	1124	1151	1344	1317	1152	1028	1144	1166	1165	0.9944	0.9911	0.8812	0.9019	0.1985	0.172	0.9844	0.9762	0.9899	0.1578	0.1068	0.3171	0.2	0.9815	0.9358	0.9965	TRUE
gi|108595573|gb|ABF93402.1|	0.9928	0.998	0.9958	0.9965	0.7292	0.4738	0.9985	0.9978	0.9968	0.9964	0.9909	0.9964	0.9967	0.9897	0.9843	0.9985	731.2	719.2	783.3	750.3	800	766.2	759.7	732	749.3	753.6	773.2	750.6	768.7	757.7	769	752.7	0.9947	0.9981	0.9919	0.9911	0.6415	0.3952	0.9984	0.9964	0.9898	0.9945	0.9874	0.9956	0.9966	0.969	0.9623	0.9986	TRUE
gi|108595573|gb|ABF93402.1|	0.9982	0.9979	0.9992	0.9977	-0.156	-0.5571	0.9995	0.9983	0.997	-0.2171	0.9825	0.9977	0.9974	0.7786	0.8227	0.9988	731.2	719.2	773.1	745.3	911.9	776.3	759.7	726.9	749.3	499.3	773.2	750.6	768.7	752.6	769	752.7	0.9986	0.998	0.9994	0.9949	0.07306	0.0546	0.998	0.9984	0.9978	0.589	0.9532	0.9963	0.9948	0.7468	0.7291	0.9989	TRUE
gi|108595573|gb|ABF93402.1|	0.9344	0.4761	0.4707	0.5311	0.3799	0.3494	0.6201	0.5512	0.9246	0.7738	0.6988	0.9899	0.9861	0.9829	0.9614	0.4823	436.2	729.4	768	658.8	805.1	684.8	571.5	559	434	438.3	442.6	481	483.9	477.9	484.2	778.1	0.7134	0.4996	0.4828	0.4668	0.2469	0.2382	0.5876	0.5184	0.7449	0.6957	0.6444	0.9821	0.9639	0.9789	0.9431	0.4508	FALSE
gi|108595573|gb|ABF93402.1|	0.8046	0.794	0.7916	0.5525	-0.2874	-0.3466	0.2677	0.3508	0.1144	0.6752	0.5	0.9446	0.9654	0.9744	0.8854	0.8127	654.9	520.9	544.2	511.3	1702	659.3	647.8	604.8	556.1	524.8	544.3	653.9	667	650.9	667.3	539.1	0.722	0.8175	0.7821	0.6032	0.03967	0.1463	0.1767	0.3371	0.3688	0.719	0.4628	0.8612	0.7292	0.9819	0.9192	0.8121	TRUE
gi|108595573|gb|ABF93402.1|	0.9984	0.9984	0.9961	0.9956	0.8765	0.8478	0.9758	0.9898	0.9322	0.9723	0.9648	0.9955	0.9858	0.04014	0.04804	0.9979	883.8	871.8	920.6	882.6	937.3	903.5	907.2	869.3	922.3	896.1	910.5	893	906	1073	1135	910.3	0.9977	0.9977	0.996	0.9919	0.8591	0.7577	0.9665	0.9773	0.9513	0.9591	0.9379	0.9746	0.972	0.04826	0.3172	0.9973	TRUE
gi|108595573|gb|ABF93402.1|	0.9975	0.9913	0.9771	0.9454	0.03089	0.1952	0.9953	0.9957	0.9974	0.9851	-0.1443	0.9896	0.9897	0.9946	0.4518	0.9984	1097	1091	1144	1096	1222	1026	1136	1093	1121	1105	1302	1107	1125	1109	1161	1134	0.998	0.9897	0.969	0.9451	0.1275	0.1897	0.9819	0.9821	0.9888	0.9614	0.1233	0.9924	0.9795	0.9892	0.7037	0.9901	TRUE
gi|108595573|gb|ABF93402.1|	0.9644	0.6366	0.789	0.8958	0.2415	0.5534	0.7772	0.8869	0.9703	0.3539	0.7572	0.9566	0.9634	0.7177	0.9226	0.6281	1108	1121	1149	1101	1192	1153	1146	1098	1126	1252	1129	1107	1125	1399	1125	1165	0.9181	0.5864	0.7922	0.8394	0.2268	0.3159	0.7287	0.7933	0.9458	0.4165	0.7425	0.9413	0.922	0.3989	0.9163	0.4902	TRUE
gi|108595573|gb|ABF93402.1|	0.9952	0.9825	0.9851	0.962	0.06306	0.1575	0.533	0.5608	0.9926	0.9889	0.9842	0.5441	0.2488	0.6648	0.6185	0.9943	1342	1330	1388	1330	1460	1388	1543	1485	1365	1349	1373	1549	1415	1805	1547	1383	0.9934	0.9888	0.984	0.9536	0.1826	0.3166	0.4891	0.4965	0.9894	0.9708	0.9403	0.4651	0.5765	0.3426	0.3576	0.9928	TRUE
gi|108595573|gb|ABF93402.1|	0.9895	0.9922	0.942	0.9122	0.7579	0.2707	0.7943	0.5958	0.9844	0.8586	0.8133	0.9174	0.7217	0.554	0.2124	0.9868	1342	1330	1388	1340	1380	1477	1380	1485	1365	1354	1373	1351	1501	1800	1517	1383	0.9904	0.9864	0.929	0.9246	0.5346	0.1719	0.7645	0.6037	0.9805	0.8749	0.6864	0.7944	0.3076	0.3436	0.1299	0.9804	TRUE
gi|108595573|gb|ABF93402.1|	0.7789	0.7368	0.6476	0.7697	0.6297	0.5577	0.723	0.7224	0.7705	0.5518	0.6753	0.6963	0.7236	0.9699	0.5644	0.7825	741.3	739.6	1144	689.3	678	674.6	719	681.1	769.7	840.1	793.6	720.1	743.3	889.9	1018	757.8	0.6244	0.5144	0.522	0.6029	0.4314	0.359	0.4851	0.5	0.5505	0.5085	0.538	0.4693	0.5128	0.9692	0.6616	0.5763	FALSE
gi|108595573|gb|ABF93402.1|	0.9905	0.984	0.9835	0.9667	0.368	0.5135	0.83	0.8464	0.9936	0.8262	0.7243	0.764	0.7655	0.6132	0.525	0.9943	1062	1055	1104	1061	1171	1214	1111	1057	1085	1069	1094	1071	1089	1246	880.9	1099	0.9921	0.9869	0.9744	0.9599	0.3532	0.3696	0.5362	0.5796	0.9845	0.793	0.6851	0.7503	0.5241	0.577	0.4215	0.9944	TRUE
gi|108595573|gb|ABF93402.1|	0.9962	0.9945	0.9971	0.9975	0.7224	0.4106	0.951	0.9513	0.9962	0.9868	0.9766	0.8425	0.8949	0.7131	0.6244	0.9976	1062	1055	1104	1061	1126	1306	1106	1057	1085	1069	1089	1071	1089	1226	1095	1099	0.9683	0.975	0.9917	0.9867	0.5635	0.237	0.902	0.8834	0.962	0.9202	0.8347	0.8365	0.6929	0.4671	0.6287	0.9802	TRUE
gi|108595573|gb|ABF93402.1|	0.9555	0.8678	0.982	0.9628	0.304	0.5034	0.5092	0.4763	0.9142	0.9849	0.92	0.5062	0.4853	0.8225	0.2691	0.9169	1138	1121	1175	1127	1187	1137	1284	1235	1156	1135	1155	1249	1267	1739	1191	1170	0.9084	0.8763	0.9741	0.9661	0.3301	0.4498	0.4239	0.3963	0.8981	0.9831	0.9364	0.4166	0.3966	0.4942	0.28	0.8905	TRUE
gi|108595573|gb|ABF93402.1|	0.9918	0.9966	0.9921	0.9954	0.8307	0.8307	0.9993	0.9989	0.9953	0.98	0.9446	0.9974	0.992	0.8307	0.9769	0.9989	1174	1167	1221	1172	2099	1544	1217	1169	1197	1186	1211	1183	1201	1439	1206	1210	0.9897	0.9971	0.9885	0.9901	0.7536	0.3561	0.9979	0.997	0.981	0.9797	0.8665	0.9967	0.9925	0.5352	0.8431	0.998	TRUE
gi|108595573|gb|ABF93402.1|	0.9996	0.9996	0.9994	0.9987	0.4045	0.4676	0.9995	0.9992	0.9983	-0.7094	0.9988	0.9979	0.9997	0.9991	0.1172	0.9999	1174	1162	1221	1172	922.1	649.2	1217	1169	1197	1186	1206	1188	1206	1185	1227	1210	0.999	0.9995	0.9921	0.9973	0.0832	0.09292	0.9984	0.9994	0.9923	0.4172	0.9657	0.9986	0.9981	0.9837	0.4166	0.9977	TRUE
gi|108595573|gb|ABF93402.1|	0.9885	0.9959	0.9959	0.997	0.3125	0.3303	0.9997	0.9971	0.9662	0.9572	0.3334	0.9979	0.9992	0.9991	0.9758	0.9949	797.3	785.4	824	791	906.8	913.6	810.5	777.7	810.4	809.6	824.1	801.4	814.5	1032	814.8	818.8	0.9701	0.987	0.982	0.9842	0.08767	0.1185	0.9931	0.995	0.9497	0.8604	0.5645	0.985	0.9972	0.9993	0.9392	0.978	TRUE
gi|108595573|gb|ABF93402.1|	0.9923	0.9922	0.9895	0.9962	-0.2338	-0.06215	0.9976	0.9945	0.9852	0.9954	0.972	0.9948	0.9942	0.9964	0.9917	0.9926	492.1	490.4	498.4	480.8	535.5	501.7	495.2	477.7	500.1	494.2	503.6	491.2	499.1	493.2	504.6	498.4	0.9934	0.9934	0.989	0.991	0.202	0.0598	0.9968	0.9957	0.988	0.994	0.9832	0.9961	0.9952	0.9957	0.9893	0.9931	FALSE
gi|108595573|gb|ABF93402.1|	0.994	0.9984	0.9503	0.9673	0.5034	0.4204	0.9756	0.991	0.9915	0.2709	0.1792	0.9451	0.9511	0.8492	0.00234	0.9935	583.7	576.8	584.9	567.2	622	557.6	586.7	559	596.7	545.1	574.8	577.6	585.6	549.1	647	600.1	0.9227	0.9135	0.7982	0.7786	0.2199	0.1996	0.8614	0.8925	0.8755	0.2527	0.1347	0.8488	0.8421	0.8451	0.3622	0.9206	FALSE
gi|108595573|gb|ABF93402.1|	0.992	0.9966	0.9954	0.9697	0.7459	0.8623	0.9954	0.9947	0.9843	0.9018	0.8657	0.9938	0.9945	0.9935	0.9921	0.9928	537.9	531.1	554.4	496	576.2	552.5	551.1	528.5	505.2	555.3	564.7	542	550	539	550.3	549.2	0.9125	0.9943	0.9956	0.9687	0.4773	0.3984	0.9894	0.9925	0.9378	0.8106	0.774	0.9915	0.9834	0.9617	0.9817	0.9624	FALSE
gi|108595573|gb|ABF93402.1|	0.9742	0.8614	0.8105	0.6643	0.2205	0.1596	-0.1529	0.6923	0.9087	0.8789	0.4569	0.9089	0.9783	0.4913	0.924	0.8377	1769	1757	1827	1745	1767	2101	1981	1754	1792	1766	1803	1966	1971	2050	1969	1821	0.9678	0.7988	0.7751	0.7303	0.2103	0.1514	0.03823	0.6897	0.7202	0.8466	0.4961	0.6928	0.6887	0.4346	0.7372	0.7614	TRUE
gi|108595573|gb|ABF93402.1|	0.9702	0.9721	0.9331	0.9112	0.006299	0.3157	0.8311	0.9269	0.9592	0.9442	0.8595	0.9447	0.9173	0.1702	0.9373	0.9794	1769	1757	1827	1755	1973	2060	1831	1759	1797	1771	1798	1966	1971	2099	1969	1826	0.9698	0.9725	0.9512	0.9312	0.1417	0.2193	0.9078	0.9389	0.9587	0.948	0.8802	0.6709	0.5976	0.3276	0.5356	0.9725	TRUE
gi|3703107|gb|AAC63045.1|	0.6742	0.6989	-0.7704	-0.8112	-0.8096	0.6962	0.8988	0.907	0.3801	-0.7455	-0.8873	0.9462	0.461	0.8431	0.8431	0.756	558.2	546.3	1022	1066	723.7	276.7	281.6	279.3	571.3	534.9	1063	277.6	280.4	255.2	280.8	569.6	0.6738	0.6655	0.07535	0.07422	0.01736	0.4107	0.5331	0.5255	0.4497	0.009637	0.09919	0.8573	0.4312	0.8431	0.4302	0.7321	FALSE
gi|3703107|gb|AAC63045.1|	0.9014	0.9768	0.9523	0.939	0.1423	0.1343	0.9775	0.9547	0.8854	0.7303	0.7151	0.9919	0.9814	0.9279	0.8318	0.9788	537.9	536.2	554.4	531.6	489.8	603.4	551.1	528.5	545.9	545.1	554.5	542	550	539	550.3	549.2	0.9343	0.9267	0.7772	0.7189	0.1325	0.08205	0.9205	0.9056	0.8717	0.7434	0.6995	0.9863	0.984	0.9261	0.8467	0.9205	FALSE
gi|3703107|gb|AAC63045.1|	0.9983	0.999	0.9995	1	0.8488	0.7363	0.9992	0.9987	0.9982	0.9968	0.9922	0.998	0.9975	0.9987	0.9978	1	537.9	531.1	554.4	531.6	576.2	557.6	551.1	528.5	545.9	545.1	554.5	542	550	539	550.3	549.2	0.9929	0.9975	0.9969	0.9996	0.7146	0.685	0.9944	0.9872	0.9946	0.9843	0.9741	0.9916	0.9881	0.9971	0.9958	0.9984	TRUE
gi|3703107|gb|AAC63045.1|	0.9881	0.9968	0.2479	0.5031	0.384	0.3618	0.999	0.9985	0.9863	0.9537	0.9177	0.9975	0.9965	0.9954	0.9212	0.9953	797.3	785.4	824	791	840.7	811.9	805.4	777.7	810.4	804.5	819	796.3	814.5	798.4	814.8	813.7	0.9853	0.9914	0.8788	0.8736	0.2783	0.4084	0.995	0.9951	0.9818	0.868	0.8295	0.995	0.9893	0.9196	0.8338	0.9946	TRUE
gi|3703107|gb|AAC63045.1|	0.9344	0.4761	0.4707	0.5311	0.3799	0.3494	0.6201	0.5512	0.9246	0.7738	0.6988	0.9899	0.9861	0.9829	0.9614	0.4823	436.2	729.4	768	658.8	805.1	684.8	571.5	559	434	438.3	442.6	481	483.9	477.9	484.2	778.1	0.7134	0.4996	0.4828	0.4668	0.2469	0.2382	0.5876	0.5184	0.7449	0.6957	0.6444	0.9821	0.9639	0.9789	0.9431	0.4508	FALSE
gi|3703107|gb|AAC63045.1|	0.9984	0.9984	0.9961	0.9956	0.8765	0.8478	0.9758	0.9898	0.9322	0.9723	0.9648	0.9955	0.9858	0.04014	0.04804	0.9979	883.8	871.8	920.6	882.6	937.3	903.5	907.2	869.3	922.3	896.1	910.5	893	906	1073	1135	910.3	0.9977	0.9977	0.996	0.9919	0.8591	0.7577	0.9665	0.9773	0.9513	0.9591	0.9379	0.9746	0.972	0.04826	0.3172	0.9973	TRUE
gi|3703107|gb|AAC63045.1|	0.7789	0.7368	0.6476	0.7697	0.6297	0.5577	0.723	0.7224	0.7705	0.5518	0.6753	0.6963	0.7236	0.9699	0.5644	0.7825	741.3	739.6	1144	689.3	678	674.6	719	681.1	769.7	840.1	793.6	720.1	743.3	889.9	1018	757.8	0.6244	0.5144	0.522	0.6029	0.4314	0.359	0.4851	0.5	0.5505	0.5085	0.538	0.4693	0.5128	0.9692	0.6616	0.5763	FALSE
gi|3703107|gb|AAC63045.1|	0.9905	0.984	0.9835	0.9667	0.368	0.5135	0.83	0.8464	0.9936	0.8262	0.7243	0.764	0.7655	0.6132	0.525	0.9943	1062	1055	1104	1061	1171	1214	1111	1057	1085	1069	1094	1071	1089	1246	880.9	1099	0.9921	0.9869	0.9744	0.9599	0.3532	0.3696	0.5362	0.5796	0.9845	0.793	0.6851	0.7503	0.5241	0.577	0.4215	0.9944	TRUE
gi|3703107|gb|AAC63045.1|	0.9962	0.9945	0.9971	0.9975	0.7224	0.4106	0.951	0.9513	0.9962	0.9868	0.9766	0.8425	0.8949	0.7131	0.6244	0.9976	1062	1055	1104	1061	1126	1306	1106	1057	1085	1069	1089	1071	1089	1226	1095	1099	0.9683	0.975	0.9917	0.9867	0.5635	0.237	0.902	0.8834	0.962	0.9202	0.8347	0.8365	0.6929	0.4671	0.6287	0.9802	TRUE
gi|3703107|gb|AAC63045.1|	0.9555	0.8678	0.982	0.9628	0.304	0.5034	0.5092	0.4763	0.9142	0.9849	0.92	0.5062	0.4853	0.8225	0.2691	0.9169	1138	1121	1175	1127	1187	1137	1284	1235	1156	1135	1155	1249	1267	1739	1191	1170	0.9084	0.8763	0.9741	0.9661	0.3301	0.4498	0.4239	0.3963	0.8981	0.9831	0.9364	0.4166	0.3966	0.4942	0.28	0.8905	TRUE
gi|3703107|gb|AAC63045.1|	0.9918	0.9966	0.9921	0.9954	0.8307	0.8307	0.9993	0.9989	0.9953	0.98	0.9446	0.9974	0.992	0.8307	0.9769	0.9989	1174	1167	1221	1172	2099	1544	1217	1169	1197	1186	1211	1183	1201	1439	1206	1210	0.9897	0.9971	0.9885	0.9901	0.7536	0.3561	0.9979	0.997	0.981	0.9797	0.8665	0.9967	0.9925	0.5352	0.8431	0.998	TRUE
gi|3703107|gb|AAC63045.1|	0.9996	0.9996	0.9994	0.9987	0.4045	0.4676	0.9995	0.9992	0.9983	-0.7094	0.9988	0.9979	0.9997	0.9991	0.1172	0.9999	1174	1162	1221	1172	922.1	649.2	1217	1169	1197	1186	1206	1188	1206	1185	1227	1210	0.999	0.9995	0.9921	0.9973	0.0832	0.09292	0.9984	0.9994	0.9923	0.4172	0.9657	0.9986	0.9981	0.9837	0.4166	0.9977	TRUE
gi|3703107|gb|AAC63045.1|	0.994	0.9984	0.9503	0.9673	0.5034	0.4204	0.9756	0.991	0.9915	0.2709	0.1792	0.9451	0.9511	0.8492	0.00234	0.9935	583.7	576.8	584.9	567.2	622	557.6	586.7	559	596.7	545.1	574.8	577.6	585.6	549.1	647	600.1	0.9227	0.9135	0.7982	0.7786	0.2199	0.1996	0.8614	0.8925	0.8755	0.2527	0.1347	0.8488	0.8421	0.8451	0.3622	0.9206	FALSE
gi|3703107|gb|AAC63045.1|	0.9742	0.8614	0.8105	0.6643	0.2205	0.1596	-0.1529	0.6923	0.9087	0.8789	0.4569	0.9089	0.9783	0.4913	0.924	0.8377	1769	1757	1827	1745	1767	2101	1981	1754	1792	1766	1803	1966	1971	2050	1969	1821	0.9678	0.7988	0.7751	0.7303	0.2103	0.1514	0.03823	0.6897	0.7202	0.8466	0.4961	0.6928	0.6887	0.4346	0.7372	0.7614	TRUE
gi|3703107|gb|AAC63045.1|	0.9702	0.9721	0.9331	0.9112	0.006299	0.3157	0.8311	0.9269	0.9592	0.9442	0.8595	0.9447	0.9173	0.1702	0.9373	0.9794	1769	1757	1827	1755	1973	2060	1831	1759	1797	1771	1798	1966	1971	2099	1969	1826	0.9698	0.9725	0.9512	0.9312	0.1417	0.2193	0.9078	0.9389	0.9587	0.948	0.8802	0.6709	0.5976	0.3276	0.5356	0.9725	TRUE
gi|3703107|gb|AAC63045.1|	0.9928	0.9809	0.9767	0.9837	0.3587	0.2607	0.995	0.9946	0.9612	0.9771	0.9249	0.9972	0.989	0.9947	0.9833	0.9868	461.6	459.9	467.9	445.2	494.9	562.7	464.7	452.2	464.5	458.6	468	460.7	463.5	457.6	463.9	467.9	0.9897	0.9734	0.9727	0.971	0.2633	0.1787	0.9965	0.9915	0.9426	0.9722	0.9303	0.9958	0.99	0.9915	0.9775	0.974	FALSE
gi|112380623|gb|ABI17154.1|	0.6742	0.6989	-0.7704	-0.8112	-0.8096	0.6962	0.8988	0.907	0.3801	-0.7455	-0.8873	0.9462	0.461	0.8431	0.8431	0.756	558.2	546.3	1022	1066	723.7	276.7	281.6	279.3	571.3	534.9	1063	277.6	280.4	255.2	280.8	569.6	0.6738	0.6655	0.07535	0.07422	0.01736	0.4107	0.5331	0.5255	0.4497	0.009637	0.09919	0.8573	0.4312	0.8431	0.4302	0.7321	FALSE
gi|112380623|gb|ABI17154.1|	0.9947	0.9982	0.9904	0.9966	-0.02496	0.1742	0.9984	0.9998	0.9928	0.9868	0.9971	0.9953	0.998	0.9825	0.9769	0.9996	329.4	327.6	340.8	633.4	332.9	321.6	327.4	325.1	332.3	662.1	671.5	328.4	331.3	330.4	336.7	330.5	0.8767	0.8807	0.8531	0.939	0.1682	0.2236	0.9353	0.8948	0.8769	0.971	0.8973	0.9535	0.9451	0.7761	0.7922	0.929	TRUE
gi|112380623|gb|ABI17154.1|	0.9956	0.9976	0.9976	0.9972	-0.1496	0.5086	0.9913	0.9643	0.9976	0.9358	0.8358	0.9926	0.968	0.8803	0.9449	0.9991	771.9	754.8	798.5	770.7	784.8	710.2	790.2	762.5	779.8	789.2	803.7	781.1	799.2	788.2	702.9	783.2	0.9943	0.9967	0.9962	0.996	0.119	0.2105	0.8632	0.858	0.9965	0.8847	0.6873	0.9226	0.3961	0.7493	0.9511	0.9979	TRUE
gi|112380623|gb|ABI17154.1|	0.9988	0.9992	0.9989	0.9986	0.9491	0.9338	0.9981	0.9984	0.9976	0.9834	0.9739	0.9979	0.9912	0.9908	0.9781	0.9995	955	943	996.9	964	1319	1254	1009	971	978.2	967.3	991.9	989.6	1008	996.7	1013	981.6	0.9986	0.9993	0.9951	0.9956	0.8718	0.8724	0.9979	0.9981	0.9973	0.866	0.8773	0.9972	0.9937	0.99	0.9711	0.999	TRUE
gi|112380623|gb|ABI17154.1|	0.9363	0.9875	0.9581	0.8981	0.4282	0.2017	0.9825	0.9871	0.9322	0.5578	0.06756	0.7528	0.9095	0.4368	0.8252	0.9961	970.2	958.3	1012	984.3	1064	1112	1019	981.2	993.5	957.1	997	989.6	1008	1048	1013	986.6	0.8666	0.9679	0.8059	0.8281	0.3995	0.1572	0.9693	0.9709	0.8579	0.3805	0.2134	0.6855	0.8326	0.3837	0.6415	0.9688	FALSE
gi|112380623|gb|ABI17154.1|	0.9344	0.9228	0.02877	-0.08869	0.41	0.9267	0.9909	0.9957	0.819	-0.2954	-0.3343	0.9686	0.9655	0.9011	0.737	0.9516	878.7	882	991.8	953.8	825.4	898.4	902.1	869.3	891.7	967.3	844.4	893	895.9	879.7	891.1	920.5	0.8682	0.9081	0.3473	0.3043	0.1827	0.6946	0.984	0.9888	0.7533	0.08437	0.05106	0.9117	0.8888	0.8454	0.7112	0.9017	FALSE
gi|112380623|gb|ABI17154.1|	0.9244	0.9948	0.9166	0.986	0.5373	0.9522	0.9984	0.9978	0.8806	0.3501	0.3315	0.9998	0.9971	0.9873	0.9695	0.9678	543	531.1	554.4	531.6	566.1	649.2	551.1	528.5	551	555.3	564.7	542	550	539	550.3	549.2	0.942	0.985	0.9006	0.9682	0.346	0.2449	0.9906	0.988	0.8065	0.5624	0.451	0.9984	0.9911	0.9519	0.9279	0.9672	FALSE
gi|112380623|gb|ABI17154.1|	0.9952	0.9991	0.9983	0.9972	0.7334	0.8409	0.9989	0.9984	0.9989	0.9009	0.8555	0.9975	0.9983	0.9977	0.9967	0.9972	537.9	531.1	554.4	531.6	576.2	552.5	551.1	528.5	545.9	555.3	564.7	542	550	539	550.3	549.2	0.9271	0.999	0.9881	0.9973	0.4442	0.3976	0.9988	0.9983	0.9392	0.8202	0.7881	0.9855	0.9974	0.9757	0.9868	0.9704	TRUE
gi|112380623|gb|ABI17154.1|	0.9943	0.9885	0.9783	0.9535	-0.6312	-0.4469	0.9744	0.9795	0.9948	0.1464	0.1414	0.9723	0.9725	0.9823	0.9937	0.9928	1219	1213	1266	1223	1445	1390	1268	1220	1243	992.7	1007	1229	1247	1226	1247	1261	0.995	0.9894	0.9658	0.9557	0.02611	0.0368	0.9318	0.9511	0.9909	0.1515	0.1382	0.9812	0.9729	0.9812	0.9858	0.9865	TRUE
gi|112380623|gb|ABI17154.1|	0.9368	0.974	0.6465	0.5531	0.09963	0.2978	0.9029	0.7806	0.9495	0.2181	0.1486	0.04445	0.8756	-0.1187	0.9211	0.9568	1219	1213	1272	1223	1329	1356	1273	1220	1243	1242	1251	1259	1252	1658	1247	1266	0.9414	0.9598	0.7674	0.6025	0.05263	0.2607	0.8955	0.8376	0.9137	0.2404	0.1847	0.4548	0.8549	0.1255	0.8989	0.9222	TRUE
gi|112380623|gb|ABI17154.1|	0.9956	0.9957	0.86	0.8745	0.5692	-0.08585	0.224	-0.05497	0.9815	-0.1449	0.3774	0.3231	0.01886	-0.1842	-0.02929	0.9863	1082	1075	1129	1081	1258	1173	1136	1103	1105	1099	1144	1091	1237	1480	1267	1124	0.9918	0.9962	0.7776	0.8296	0.5692	0.05832	0.2704	0.295	0.9776	0.1181	0.3123	0.3961	0.1556	0.1605	0.1904	0.9926	TRUE
gi|112380623|gb|ABI17154.1|	0.997	0.9968	0.9975	0.9981	0.4075	0.1329	0.9541	0.9713	0.996	0.9199	0.9284	0.9704	0.9163	0.4419	0.8072	0.9972	1082	1075	1129	1081	1151	1158	1131	1083	1105	1094	1114	1091	1109	1541	1110	1124	0.9964	0.9968	0.9976	0.9977	0.3853	0.128	0.9598	0.963	0.9969	0.869	0.8209	0.9668	0.9043	0.1846	0.8535	0.9971	TRUE
gi|112380623|gb|ABI17154.1|	0.9924	0.9838	0.9865	0.7575	0.4856	0.6808	0.9401	0.862	0.9767	0.8387	0.6215	0.3449	0.5215	0.2128	0.7974	0.997	1926	1920	1978	1906	2064	2060	1981	1927	1965	1932	2045	2096	2101	2089	1959	1978	0.9883	0.8569	0.9888	0.4944	0.3237	0.2455	0.9469	0.5017	0.8955	0.6822	0.2842	0.2529	0.271	0.2128	0.6862	0.9969	TRUE
gi|112380623|gb|ABI17154.1|	0.9966	0.9964	0.9966	0.9682	0.9254	0.3136	0.9926	0.9874	0.9942	0.9718	0.8026	-0.01218	-0.01878	0.9692	0.8002	0.9976	1926	1920	1978	1925	1984	2101	1981	1927	1970	1932	1974	1931	1966	1922	1964	1978	0.9962	0.9972	0.9957	0.9691	0.8992	0.3565	0.9922	0.9878	0.985	0.9646	0.879	0.1775	0.2025	0.928	0.6383	0.9975	TRUE
gi|112380623|gb|ABI17154.1|	0.9941	0.9863	0.8866	0.8916	0.1949	0.3414	0.4304	0.3301	0.9889	0.4033	0.8393	0.09413	0.3466	0.1486	-0.05057	0.9918	1097	1085	1139	1091	1212	1127	1136	1230	1121	1135	1124	1152	1171	1653	1171	1134	0.9906	0.984	0.8716	0.837	0.2499	0.378	0.2477	0.103	0.9794	0.4869	0.8085	0.1301	0.3164	0.1764	0.08503	0.979	TRUE
gi|112380623|gb|ABI17154.1|	0.9801	0.9559	0.8317	0.8846	0.2651	0.1318	0.8445	0.2313	0.9805	0.8284	0.4983	0.5095	0.2563	0.4709	0.1892	0.9705	1418	1406	1465	1406	1533	1643	1462	1510	1441	1425	1445	1498	1720	1989	1522	1460	0.9867	0.8837	0.7172	0.7207	0.2633	0.1604	0.6593	0.2132	0.9828	0.8332	0.4817	0.3604	0.2475	0.4409	0.1579	0.9291	TRUE
gi|112380623|gb|ABI17154.1|	0.9948	0.996	0.9901	0.982	0.8126	0.2827	0.9874	0.9843	0.9932	0.9835	0.9471	0.9807	0.2416	0.2208	0.1342	0.9969	1418	1406	1470	1412	1460	1629	1467	1408	1441	1425	1445	1422	1532	1989	1649	1465	0.9953	0.9941	0.9928	0.9883	0.6737	0.184	0.9877	0.9807	0.995	0.9856	0.904	0.9733	0.1983	0.1652	0.137	0.9964	TRUE
gi|112380623|gb|ABI17154.1|	0.9345	-0.03806	0.04455	0.6634	-0.04	0.5265	0.2643	0.04043	0.9231	-0.09888	0.1013	0.2051	0.2632	0.01547	0.4243	0.4907	1672	1670	1757	1639	1718	2004	1851	1902	1700	1674	1495	1875	1898	2099	1878	1729	0.9236	0.2193	0.2153	1.087	0.2365	0.6022	0.4276	0.156	0.9348	0.2304	0.2063	0.2746	0.2092	0.01547	0.3333	0.6061	TRUE
gi|17225991|gb|AAL37561.1|AF366561_1	0.9987	0.9975	0.9877	0.9996	0.758	0.7627	0.9992	-0.019	0.9951	0.9904	0.9899	-0.02401	-0.2093	0.925	-0.9622	0.9993	395.5	388.7	442.5	389.2	845.8	796.7	398.6	421.7	393.3	397.6	437.5	526.8	443.2	488.1	382.5	437.4	0.9735	0.9787	0.7658	0.9687	0.4254	0.4681	0.9408	0.4424	0.9742	0.9198	0.6515	0.2491	0.2346	0.8296	0.01966	0.8394	TRUE
gi|17225991|gb|AAL37561.1|AF366561_1	0.9999	0.9998	0.9997	0.9988	-0.04717	0.6998	0.9983	0.9977	1	0.9993	0.9972	0.9997	0.9954	0.8268	0.8875	0.9998	349.7	348	356	348.6	616.9	353.1	352.8	345.4	352.6	351.8	356.1	348.8	351.6	355.9	362.2	350.9	0.9903	0.9889	0.9832	0.9832	0.1079	0.3828	0.9771	0.9757	0.9804	0.9824	0.9821	0.9878	0.979	0.8118	0.7643	0.9919	TRUE
gi|17225991|gb|AAL37561.1|AF366561_1	0.9991	0.9991	0.9994	0.9988	0.5097	0.6541	0.996	0.9984	0.996	0.9971	0.9971	0.9988	0.998	0.5634	-0.1904	0.999	782	765	803.6	765.6	820.4	801.8	790.2	757.4	795.1	784.2	798.6	776	794.1	818.7	1161	798.5	0.9969	0.9957	0.9951	0.9947	0.3658	0.438	0.9967	0.9956	0.9904	0.9971	0.9965	0.9986	0.997	0.4416	0.07044	0.9969	TRUE
gi|17225991|gb|AAL37561.1|AF366561_1	0.9976	0.9982	0.9989	0.9989	0.1922	0.3306	0.9999	0.9993	0.9978	0.998	0.9972	0.9961	0.9981	0.4492	0.3675	0.9988	776.9	765	798.5	765.6	967.9	796.7	785.1	757.4	790	784.2	798.6	776	789	996.7	723.3	798.5	0.9817	0.998	0.9947	0.9979	0.196	0.235	0.9999	0.9987	0.9867	0.9896	0.9946	0.992	0.9964	0.4625	0.3388	0.9933	TRUE
gi|17225991|gb|AAL37561.1|AF366561_1	0.9956	0.9849	0.9527	0.9468	0.1013	0.1532	0.7391	0.757	0.9904	0.9848	0.9796	0.9631	0.9586	0.3638	0.9339	0.9908	553.2	546.3	569.7	552	550.8	532.2	561.3	538.7	566.2	560.4	574.8	557.3	565.3	209.1	1064	569.6	0.9902	0.9821	0.9439	0.9246	0.05693	0.09673	0.7087	0.6289	0.9906	0.979	0.9462	0.9146	0.8987	0.3638	0.693	0.9885	TRUE
gi|17225991|gb|AAL37561.1|AF366561_1	0.9979	0.9995	0.6234	0.9986	0.2837	0.3032	0.9822	0.9623	0.9986	0.6147	0.9967	0.5897	0.5409	0.4769	0.5067	0.999	553.2	546.3	574.7	552	688.1	674.6	566.4	548.9	566.2	560.4	574.8	582.7	534.7	508.5	535.1	569.6	0.9972	0.9995	0.8467	0.9975	0.2097	0.2798	0.981	0.9772	0.998	0.7561	0.9961	0.6735	0.5348	0.4823	0.4132	0.9982	TRUE
gi|17225991|gb|AAL37561.1|AF366561_1	0.9925	0.9961	0.9976	0.9963	0.6654	0.09884	0.8175	0.7494	0.9953	0.9956	0.9953	0.9342	0.7658	0.167	0.06722	0.998	431.1	434.4	447.6	429.9	474.5	471.2	454.5	437	434	433.2	442.6	435.2	443.2	457.6	499.5	442.4	0.8387	0.9227	0.9617	0.9378	0.6006	0.105	0.7881	0.7158	0.8898	0.9389	0.9896	0.9083	0.8197	0.2409	0.09858	0.9633	TRUE
gi|17225991|gb|AAL37561.1|AF366561_1	0.9929	0.9958	0.9978	0.9951	0.4155	-0.05423	0.4148	0.6613	0.9941	0.9922	0.9885	0.7367	0.5054	0.4122	0.7523	0.9974	431.1	434.4	447.6	429.9	464.3	406	439.2	421.7	434	433.2	442.6	435.2	438.1	503.4	916.5	442.4	0.9386	0.9934	0.9901	0.9877	0.3522	0.06639	0.09103	0.09441	0.9818	0.9928	0.9865	0.6551	0.4591	0.2013	0.6371	0.9959	TRUE
gi|17225991|gb|AAL37561.1|AF366561_1	0.9949	0.9986	0.9976	0.9917	0.1248	0.07199	-0.2672	0.7183	0.9961	0.987	0.9957	0.7787	0.8776	0.5032	-0.2654	0.9984	431.1	434.4	447.6	429.9	449.1	578	505.4	421.7	434	433.2	437.5	409.8	417.8	411.8	575.8	442.4	0.9939	0.9982	0.9944	0.9945	0.2007	0.1345	0.04128	0.2135	0.9937	0.9931	0.9958	0.4975	0.4162	0.363	0.08021	0.9984	TRUE
gi|17225991|gb|AAL37561.1|AF366561_1	0.9973	0.9456	0.5198	0.9671	0.5389	0.2471	0.7051	0.5856	0.9781	0.9957	0.4179	0.6853	0.1895	0.4106	0.2093	0.9778	359.9	368.3	478.1	363.8	520.3	435.6	434.2	386.1	362.8	362	401.9	364	387.2	386.4	494.4	376.3	0.997	0.9268	0.5879	0.9154	0.5223	0.1451	0.3709	0.3582	0.9834	0.9972	0.7409	0.8041	0.3745	0.3347	0.1908	0.9665	TRUE
gi|17225991|gb|AAL37561.1|AF366561_1	0.6452	0.4145	0.4147	0.4145	0.3357	0.3151	0.4344	0.4663	0.8486	0.4684	0.9585	0.4069	0.4981	0.461	0.6352	0.4164	456.5	622.6	722.2	750.3	693.2	527.1	474.9	457.3	378	550.2	366.3	475.9	473.7	467.8	407.9	681.5	0.4733	0.3027	0.3187	0.3031	0.2407	0.2018	0.2552	0.3151	0.8478	0.3654	0.9676	0.2763	0.2933	0.3203	0.4067	0.3468	FALSE
gi|17225991|gb|AAL37561.1|AF366561_1	0.9945	0.9985	0.9919	0.9875	0.2183	0.5152	0.974	0.9655	0.9974	0.9955	0.9977	0.9933	0.9391	0.3728	0.582	0.9979	492.1	485.3	498.4	480.8	891.6	567.8	490.1	472.6	495	489.2	498.6	491.2	494.1	594.9	560.5	498.4	0.9927	0.9983	0.992	0.9874	0.1765	0.3708	0.9647	0.9135	0.9961	0.9889	0.995	0.9878	0.829	0.305	0.4217	0.993	TRUE
gi|17225991|gb|AAL37561.1|AF366561_1	0.9966	0.9975	0.9956	0.9976	0.4694	0.4052	0.9522	0.9806	0.9955	0.9958	0.9944	0.9922	0.9593	0.6873	0.3971	0.9931	492.1	485.3	498.4	475.7	555.9	537.3	495.2	477.7	495	489.2	498.6	491.2	494.1	508.5	769	498.4	0.9863	0.9952	0.9909	0.9949	0.3167	0.2397	0.9005	0.9388	0.9886	0.9933	0.9909	0.9879	0.8841	0.5451	0.2133	0.9932	TRUE
gi|17225991|gb|AAL37561.1|AF366561_1	0.9937	0.9767	0.9705	0.9768	0.4245	0.4197	0.927	0.9344	0.9819	0.9862	0.9819	0.9151	0.9007	0.6243	0.6345	0.9853	614.2	597.2	630.7	602.8	891.6	903.5	632.5	609.9	627.3	621.4	595.2	638.7	651.7	717	758.9	620.4	0.981	0.9559	0.9318	0.927	0.2969	0.2634	0.8681	0.8682	0.9445	0.9657	0.9408	0.8438	0.8162	0.5486	0.5308	0.9522	TRUE
gi|17225991|gb|AAL37561.1|AF366561_1	0.9957	0.9967	0.9987	0.9976	0.7577	0.4053	0.9916	0.9902	0.9912	0.996	0.9967	0.9856	0.9696	0.9944	0.5186	0.9984	609.1	597.2	625.6	602.8	494.9	572.9	607.1	569.2	622.2	621.4	595.2	598	606	457.6	723.3	620.4	0.9945	0.996	0.9966	0.9952	0.6461	0.3346	0.9863	0.9928	0.9923	0.9936	0.9945	0.9864	0.9727	0.9918	0.4762	0.9976	TRUE
gi|17225991|gb|AAL37561.1|AF366561_1	0.9932	0.9875	0.9897	0.9895	0.04087	0.7333	0.9469	0.9798	0.9964	0.9889	0.9451	0.92	0.9111	0.7595	0.6547	0.9897	502.3	495.5	513.7	496	576.2	486.4	490.1	472.6	479.8	479	488.4	486.1	483.9	437.3	463.9	508.6	0.9955	0.6148	0.7763	0.801	0.1387	0.2272	0.9316	0.9396	0.9762	0.9873	0.9592	0.9335	0.9	0.6771	0.434	0.6271	FALSE
gi|17225991|gb|AAL37561.1|AF366561_1	0.9957	0.9975	0.9977	0.9982	0.05213	0.1218	0.628	0.6868	0.9947	0.9946	0.9965	0.5103	0.6526	0.2873	0.2415	0.9981	1001	983.7	1027	984.3	1110	1188	1284	1235	1014	1003	1017	1010	1267	1536	1293	1022	0.9958	0.9972	0.9939	0.9974	0.2141	0.1399	0.6172	0.6899	0.9931	0.9941	0.9959	0.5525	0.635	0.204	0.2373	0.9979	TRUE
gi|17225991|gb|AAL37561.1|AF366561_1	0.9955	0.9977	0.9977	0.9973	0.3837	0.3353	0.1512	0.1922	0.9979	0.998	0.9977	0.2188	0.2265	0.2722	0.4363	0.9991	995.6	978.6	1027	984.3	1151	1097	1156	1113	1014	1003	1017	1218	1171	1368	1039	1017	0.9948	0.9972	0.9979	0.9974	0.3036	0.2705	0.2461	0.252	0.9974	0.9983	0.9966	0.2206	0.225	0.2596	0.3022	0.9985	TRUE
gi|17225991|gb|AAL37561.1|AF366561_1	0.9823	0.2768	0.9705	0.9276	0.4749	0.2896	0.1572	-0.03378	0.5948	0.9814	0.9271	0.08562	0.1197	0.4662	0.4117	0.9213	797.3	821	818.9	780.9	866.1	766.2	866.5	828.6	835.8	799.4	813.9	872.6	860.3	930.6	947.1	818.8	0.9715	0.622	0.9466	0.885	0.4767	0.2321	0.05775	0.04758	0.8031	0.975	0.9215	0.04787	0.05305	0.4707	0.4226	0.8999	TRUE
gi|17225991|gb|AAL37561.1|AF366561_1	0.9964	0.985	0.9711	0.9654	-0.1497	-0.05649	0.4918	0.3972	0.9921	0.9916	0.9691	0.5794	0.2008	0.5127	-0.07203	0.9905	1052	1035	1083	1040	1192	1132	1156	1119	1070	1059	1078	1142	1171	1460	1206	1078	0.9959	0.9801	0.9659	0.9359	0.0924	0.08949	0.5174	0.405	0.9898	0.9852	0.9542	0.506	0.2144	0.3724	0.09055	0.9889	TRUE
gi|148613179|gb|ABQ96214.1|	0.9987	0.9975	0.9877	0.9996	0.758	0.7627	0.9992	-0.019	0.9951	0.9904	0.9899	-0.02401	-0.2093	0.925	-0.9622	0.9993	395.5	388.7	442.5	389.2	845.8	796.7	398.6	421.7	393.3	397.6	437.5	526.8	443.2	488.1	382.5	437.4	0.9735	0.9787	0.7658	0.9687	0.4254	0.4681	0.9408	0.4424	0.9742	0.9198	0.6515	0.2491	0.2346	0.8296	0.01966	0.8394	TRUE
gi|148613179|gb|ABQ96214.1|	0.9999	0.9998	0.9997	0.9988	-0.04717	0.6998	0.9983	0.9977	1	0.9993	0.9972	0.9997	0.9954	0.8268	0.8875	0.9998	349.7	348	356	348.6	616.9	353.1	352.8	345.4	352.6	351.8	356.1	348.8	351.6	355.9	362.2	350.9	0.9903	0.9889	0.9832	0.9832	0.1079	0.3828	0.9771	0.9757	0.9804	0.9824	0.9821	0.9878	0.979	0.8118	0.7643	0.9919	TRUE
gi|148613179|gb|ABQ96214.1|	0.9991	0.9991	0.9994	0.9988	0.5097	0.6541	0.996	0.9984	0.996	0.9971	0.9971	0.9988	0.998	0.5634	-0.1904	0.999	782	765	803.6	765.6	820.4	801.8	790.2	757.4	795.1	784.2	798.6	776	794.1	818.7	1161	798.5	0.9969	0.9957	0.9951	0.9947	0.3658	0.438	0.9967	0.9956	0.9904	0.9971	0.9965	0.9986	0.997	0.4416	0.07044	0.9969	TRUE
gi|148613179|gb|ABQ96214.1|	0.9976	0.9982	0.9989	0.9989	0.1922	0.3306	0.9999	0.9993	0.9978	0.998	0.9972	0.9961	0.9981	0.4492	0.3675	0.9988	776.9	765	798.5	765.6	967.9	796.7	785.1	757.4	790	784.2	798.6	776	789	996.7	723.3	798.5	0.9817	0.998	0.9947	0.9979	0.196	0.235	0.9999	0.9987	0.9867	0.9896	0.9946	0.992	0.9964	0.4625	0.3388	0.9933	TRUE
gi|148613179|gb|ABQ96214.1|	0.9956	0.9849	0.9527	0.9468	0.1013	0.1532	0.7391	0.757	0.9904	0.9848	0.9796	0.9631	0.9586	0.3638	0.9339	0.9908	553.2	546.3	569.7	552	550.8	532.2	561.3	538.7	566.2	560.4	574.8	557.3	565.3	209.1	1064	569.6	0.9902	0.9821	0.9439	0.9246	0.05693	0.09673	0.7087	0.6289	0.9906	0.979	0.9462	0.9146	0.8987	0.3638	0.693	0.9885	TRUE
gi|148613179|gb|ABQ96214.1|	0.9979	0.9995	0.6234	0.9986	0.2837	0.3032	0.9822	0.9623	0.9986	0.6147	0.9967	0.5897	0.5409	0.4769	0.5067	0.999	553.2	546.3	574.7	552	688.1	674.6	566.4	548.9	566.2	560.4	574.8	582.7	534.7	508.5	535.1	569.6	0.9972	0.9995	0.8467	0.9975	0.2097	0.2798	0.981	0.9772	0.998	0.7561	0.9961	0.6735	0.5348	0.4823	0.4132	0.9982	TRUE
gi|148613179|gb|ABQ96214.1|	0.9925	0.9961	0.9976	0.9963	0.6654	0.09884	0.8175	0.7494	0.9953	0.9956	0.9953	0.9342	0.7658	0.167	0.06722	0.998	431.1	434.4	447.6	429.9	474.5	471.2	454.5	437	434	433.2	442.6	435.2	443.2	457.6	499.5	442.4	0.8387	0.9227	0.9617	0.9378	0.6006	0.105	0.7881	0.7158	0.8898	0.9389	0.9896	0.9083	0.8197	0.2409	0.09858	0.9633	TRUE
gi|148613179|gb|ABQ96214.1|	0.9929	0.9958	0.9978	0.9951	0.4155	-0.05423	0.4148	0.6613	0.9941	0.9922	0.9885	0.7367	0.5054	0.4122	0.7523	0.9974	431.1	434.4	447.6	429.9	464.3	406	439.2	421.7	434	433.2	442.6	435.2	438.1	503.4	916.5	442.4	0.9386	0.9934	0.9901	0.9877	0.3522	0.06639	0.09103	0.09441	0.9818	0.9928	0.9865	0.6551	0.4591	0.2013	0.6371	0.9959	TRUE
gi|148613179|gb|ABQ96214.1|	0.9949	0.9986	0.9976	0.9917	0.1248	0.07199	-0.2672	0.7183	0.9961	0.987	0.9957	0.7787	0.8776	0.5032	-0.2654	0.9984	431.1	434.4	447.6	429.9	449.1	578	505.4	421.7	434	433.2	437.5	409.8	417.8	411.8	575.8	442.4	0.9939	0.9982	0.9944	0.9945	0.2007	0.1345	0.04128	0.2135	0.9937	0.9931	0.9958	0.4975	0.4162	0.363	0.08021	0.9984	TRUE
gi|148613179|gb|ABQ96214.1|	0.9973	0.9456	0.5198	0.9671	0.5389	0.2471	0.7051	0.5856	0.9781	0.9957	0.4179	0.6853	0.1895	0.4106	0.2093	0.9778	359.9	368.3	478.1	363.8	520.3	435.6	434.2	386.1	362.8	362	401.9	364	387.2	386.4	494.4	376.3	0.997	0.9268	0.5879	0.9154	0.5223	0.1451	0.3709	0.3582	0.9834	0.9972	0.7409	0.8041	0.3745	0.3347	0.1908	0.9665	TRUE
gi|148613179|gb|ABQ96214.1|	0.6452	0.4145	0.4147	0.4145	0.3357	0.3151	0.4344	0.4663	0.8486	0.4684	0.9585	0.4069	0.4981	0.461	0.6352	0.4164	456.5	622.6	722.2	750.3	693.2	527.1	474.9	457.3	378	550.2	366.3	475.9	473.7	467.8	407.9	681.5	0.4733	0.3027	0.3187	0.3031	0.2407	0.2018	0.2552	0.3151	0.8478	0.3654	0.9676	0.2763	0.2933	0.3203	0.4067	0.3468	FALSE
gi|148613179|gb|ABQ96214.1|	0.9937	0.9767	0.9705	0.9768	0.4245	0.4197	0.927	0.9344	0.9819	0.9862	0.9819	0.9151	0.9007	0.6243	0.6345	0.9853	614.2	597.2	630.7	602.8	891.6	903.5	632.5	609.9	627.3	621.4	595.2	638.7	651.7	717	758.9	620.4	0.981	0.9559	0.9318	0.927	0.2969	0.2634	0.8681	0.8682	0.9445	0.9657	0.9408	0.8438	0.8162	0.5486	0.5308	0.9522	TRUE
gi|148613179|gb|ABQ96214.1|	0.9957	0.9967	0.9987	0.9976	0.7577	0.4053	0.9916	0.9902	0.9912	0.996	0.9967	0.9856	0.9696	0.9944	0.5186	0.9984	609.1	597.2	625.6	602.8	494.9	572.9	607.1	569.2	622.2	621.4	595.2	598	606	457.6	723.3	620.4	0.9945	0.996	0.9966	0.9952	0.6461	0.3346	0.9863	0.9928	0.9923	0.9936	0.9945	0.9864	0.9727	0.9918	0.4762	0.9976	TRUE
gi|148613179|gb|ABQ96214.1|	0.9932	0.9875	0.9897	0.9895	0.04087	0.7333	0.9469	0.9798	0.9964	0.9889	0.9451	0.92	0.9111	0.7595	0.6547	0.9897	502.3	495.5	513.7	496	576.2	486.4	490.1	472.6	479.8	479	488.4	486.1	483.9	437.3	463.9	508.6	0.9955	0.6148	0.7763	0.801	0.1387	0.2272	0.9316	0.9396	0.9762	0.9873	0.9592	0.9335	0.9	0.6771	0.434	0.6271	FALSE
gi|148613179|gb|ABQ96214.1|	0.9957	0.9975	0.9977	0.9982	0.05213	0.1218	0.628	0.6868	0.9947	0.9946	0.9965	0.5103	0.6526	0.2873	0.2415	0.9981	1001	983.7	1027	984.3	1110	1188	1284	1235	1014	1003	1017	1010	1267	1536	1293	1022	0.9958	0.9972	0.9939	0.9974	0.2141	0.1399	0.6172	0.6899	0.9931	0.9941	0.9959	0.5525	0.635	0.204	0.2373	0.9979	TRUE
gi|148613179|gb|ABQ96214.1|	0.9955	0.9977	0.9977	0.9973	0.3837	0.3353	0.1512	0.1922	0.9979	0.998	0.9977	0.2188	0.2265	0.2722	0.4363	0.9991	995.6	978.6	1027	984.3	1151	1097	1156	1113	1014	1003	1017	1218	1171	1368	1039	1017	0.9948	0.9972	0.9979	0.9974	0.3036	0.2705	0.2461	0.252	0.9974	0.9983	0.9966	0.2206	0.225	0.2596	0.3022	0.9985	TRUE
gi|148613179|gb|ABQ96214.1|	0.9823	0.2768	0.9705	0.9276	0.4749	0.2896	0.1572	-0.03378	0.5948	0.9814	0.9271	0.08562	0.1197	0.4662	0.4117	0.9213	797.3	821	818.9	780.9	866.1	766.2	866.5	828.6	835.8	799.4	813.9	872.6	860.3	930.6	947.1	818.8	0.9715	0.622	0.9466	0.885	0.4767	0.2321	0.05775	0.04758	0.8031	0.975	0.9215	0.04787	0.05305	0.4707	0.4226	0.8999	TRUE
gi|148613179|gb|ABQ96214.1|	0.9964	0.985	0.9711	0.9654	-0.1497	-0.05649	0.4918	0.3972	0.9921	0.9916	0.9691	0.5794	0.2008	0.5127	-0.07203	0.9905	1052	1035	1083	1040	1192	1132	1156	1119	1070	1059	1078	1142	1171	1460	1206	1078	0.9959	0.9801	0.9659	0.9359	0.0924	0.08949	0.5174	0.405	0.9898	0.9852	0.9542	0.506	0.2144	0.3724	0.09055	0.9889	TRUE
gi|148613179|gb|ABQ96214.1|	0.9911	0.9955	0.9948	0.9929	0.3628	0.3326	0.9853	0.989	0.993	0.99	0.9857	0.9887	0.9495	0.4481	0.4964	0.9959	461.6	459.9	473	455.4	591.5	644.1	474.9	457.3	464.5	463.7	473.1	465.8	473.7	600	652.1	467.9	0.9859	0.9684	0.9632	0.9496	0.298	0.2177	0.9449	0.9618	0.9886	0.9751	0.9474	0.9715	0.9321	0.3106	0.3242	0.9914	TRUE
gi|148613179|gb|ABQ96214.1|	0.9934	0.9962	0.9958	0.9966	-0.4068	-0.1667	0.9916	0.9995	0.9903	0.9886	0.9886	0.9988	0.9835	0.3223	0.756	0.9976	461.6	459.9	473	455.4	494.9	501.7	469.8	452.2	464.5	463.7	473.1	465.8	468.6	411.8	565.6	467.9	0.9862	0.9558	0.9519	0.9539	0.06827	0.0524	0.9642	0.9879	0.9897	0.9875	0.9678	0.9953	0.9677	0.2327	0.7533	0.9931	TRUE
gi|620025|gb|AAA60336.1|	0.9846	0.9103	0.9103	0.8912	0.04838	0.8778	0.9992	0.9989	0.9898	0.9521	0.8812	0.9038	0.8551	-0.06938	0.9103	0.9872	680.3	678.6	722.2	694.4	871.2	705.1	708.8	676	693.4	677.3	661.3	684.5	697.5	747.5	631.7	701.8	0.9579	0.8537	0.6569	0.7596	0.06468	0.4101	0.9684	0.9728	0.9746	0.8905	0.8136	0.8863	0.7315	0.05122	0.1168	0.9294	TRUE
gi|620025|gb|AAA60336.1|	0.9202	-0.05514	0.2069	0.3378	0.7916	0.8764	0.8171	0.3878	-0.1665	0.6264	0.8385	0.9784	0.9921	0.9895	0.1208	0.1804	558.2	780.3	605.3	567.2	370.5	363.2	388.4	757.4	612	601.1	427.4	369.1	366.9	366	1064	630.6	0.4755	0.1025	0.2393	0.2646	0.5199	0.4831	0.7719	0.3245	0.3222	0.3115	0.4959	0.8789	0.9342	0.8873	0.301	0.3399	FALSE
gi|620025|gb|AAA60336.1|	0.9997	0.9953	0.9993	0.9993	0.9879	0.9903	0.9669	0.988	0.9912	0.9988	0.9995	0.8877	0.8883	0.7516	0.7328	0.9902	598.9	592.1	625.6	592.7	708.5	684.8	622.3	589.6	601.8	601.1	610.5	618.3	626.3	625.4	667.3	610.3	0.9283	0.9335	0.9729	0.9554	0.9685	0.9618	0.9592	0.9713	0.9127	0.9771	0.9566	0.8447	0.8737	0.7934	0.5728	0.9299	TRUE
gi|620025|gb|AAA60336.1|	0.9956	0.9926	0.9978	0.9966	0.9944	0.009766	0.9998	0.9997	0.9948	0.9859	0.992	0.9969	0.9982	0.3037	0.5243	0.9968	700.7	688.7	727.3	694.4	1034	771.2	703.7	676	713.7	707.9	722.3	699.7	717.8	711.9	713.1	717.1	0.9366	0.9558	0.9585	0.962	0.963	0.04157	0.9909	0.9871	0.9175	0.9286	0.9176	0.9801	0.9653	0.479	0.3858	0.9578	FALSE
gi|620025|gb|AAA60336.1|	0.9909	0.9991	0.993	0.9984	0.2043	0.3797	0.9724	0.9283	0.998	0.95	0.997	0.9905	0.989	0.3553	0.4596	0.9971	782	765	813.8	780.9	1432	862.8	800.4	782.8	795.1	804.5	819	796.3	814.5	859.4	880.9	793.4	0.9057	0.9682	0.9707	0.9721	0.2717	0.3107	0.8999	0.8979	0.92	0.7204	0.9417	0.9426	0.9584	0.3108	0.3313	0.9599	TRUE
gi|620025|gb|AAA60336.1|	0.9999	0.9979	0.9991	0.9999	0.8365	0.8349	0.9993	0.9996	0.995	0.9996	0.9971	0.9992	0.9958	0.9557	0.8365	0.998	553.2	546.3	574.7	552	499.9	481.3	566.4	543.8	566.2	565.5	585	562.4	575.4	569.5	519.8	569.6	0.9924	0.9719	0.9901	0.9938	0.5662	0.5589	0.993	0.9963	0.974	0.9703	0.9419	0.974	0.9714	0.7684	0.5032	0.9635	TRUE
gi|620025|gb|AAA60336.1|	0.9827	0.979	0.9854	0.9698	0.5211	0.2691	0.9884	0.9839	0.9681	0.9153	0.8524	0.7947	0.905	0.2142	0.05625	0.9612	553.2	546.3	569.7	552	591.5	516.9	566.4	548.9	566.2	565.5	579.9	562.4	570.3	554.2	891.1	569.6	0.9607	0.9633	0.9556	0.9164	0.2791	0.1996	0.981	0.9637	0.9229	0.8198	0.7647	0.8761	0.8963	0.2254	0.1095	0.9446	FALSE
gi|620025|gb|AAA60336.1|	0.9978	0.7689	0.319	0.3716	0.3402	0.4359	0.2515	0.5361	0.9794	0.8656	0.81	0.3034	0.4389	0.2121	0.07807	0.5185	634.5	612.4	615.4	597.8	662.7	623.7	774.9	752.3	647.6	636.7	646.1	664.1	611	589.8	1049	640.8	0.9515	0.7329	0.3546	0.4172	0.3284	0.2084	0.3352	0.4493	0.9311	0.8646	0.7119	0.3034	0.3013	0.201	0.2094	0.5366	TRUE
gi|620025|gb|AAA60336.1|	0.6735	0.6672	0.9142	0.9022	-0.005865	0.1931	0.9665	0.9547	0.6961	0.8545	0.8903	0.976	0.9747	0.6498	0.6298	0.7535	543	536.2	554.4	531.6	581.3	588.1	546.1	528.5	545.9	545.1	549.4	542	544.9	533.9	545.3	554.3	0.6791	0.6904	0.8551	0.8296	0.03618	0.2108	0.9486	0.9314	0.6727	0.8312	0.8131	0.9463	0.9374	0.6642	0.6669	0.6829	FALSE
gi|620025|gb|AAA60336.1|	0.9961	0.9949	0.9936	0.9946	0.03475	0.1863	0.9163	0.8388	0.992	0.9901	0.9834	0.8396	0.9421	0.2166	0.258	0.9966	838	831.1	869.7	831.7	825.4	867.9	846.1	818.4	856.1	845.2	864.8	837	855.2	1337	641.9	864.6	0.9964	0.9891	0.9866	0.9859	0.02194	0.08507	0.9001	0.8061	0.9911	0.9855	0.9665	0.8228	0.8129	0.2166	0.05832	0.9932	TRUE
gi|620025|gb|AAA60336.1|	0.9097	0.7955	0.9048	0.9083	0.09242	0.1929	0.5089	0.68	0.5518	0.407	0.1998	0.7342	0.01788	0.8671	0.4946	0.9375	787.1	785.4	1012	974.1	922.1	959.4	810.5	650.6	846	743.5	819	811.6	941.6	1037	962.3	813.7	0.869	0.773	0.6166	0.6151	0.093	0.1465	0.3659	0.4346	0.4039	0.3451	0.1576	0.5689	0.1004	0.768	0.461	0.8393	FALSE
gi|620025|gb|AAA60336.1|	0.9904	0.9981	0.9962	0.9967	0.5363	0.6762	0.9977	0.9961	0.9978	0.995	0.9971	0.9937	0.9972	0.9968	0.9985	0.9987	639.6	627.7	656.1	633.4	672.9	649.2	647.8	620.1	652.7	646.8	656.2	638.7	651.7	640.7	652.1	651	0.9861	0.9979	0.9932	0.9962	0.4592	0.5639	0.9937	0.991	0.9819	0.9962	0.9891	0.9908	0.9921	0.9919	0.9897	0.9987	TRUE
gi|620025|gb|AAA60336.1|	0.539	0.3947	0.3624	0.3703	0.9244	0.5941	0.9619	0.8696	0.4556	0.5409	0.3744	0.9275	0.8461	0.01765	0.3966	0.4031	1403	1386	1444	1386	1473	1628	1467	1408	1431	1415	1424	1422	1455	2050	1379	1449	0.2112	0.1487	0.127	0.1238	0.6752	0.1186	0.7905	0.7125	0.1713	0.2106	0.1405	0.8052	0.593	0.1412	0.1571	0.1408	FALSE
gi|620025|gb|AAA60336.1|	0.9967	0.9851	0.9985	0.9993	0.1571	0.1509	0.9994	0.9959	0.987	0.9971	0.9957	0.9985	0.9985	0.9939	0.9458	0.9784	482	485.3	498.4	475.7	499.9	506.8	495.2	477.7	489.9	484.1	498.6	486.1	494.1	483	494.4	498.4	0.9933	0.9449	0.991	0.9939	0.1636	0.2036	0.9979	0.9958	0.9811	0.9959	0.9862	0.9983	0.9955	0.9752	0.9423	0.959	FALSE
gi|620025|gb|AAA60336.1|	0.4001	0.8031	0.8782	0.9512	0.3889	0.2944	0.941	0.9474	0.9614	0.2661	0.9875	0.9902	0.9492	0.4499	0.3612	0.8736	502.3	759.9	793.4	755.4	525.4	511.9	459.6	442.1	790	560.4	798.6	445.4	453.4	462.7	570.7	793.4	0.4483	0.6975	0.8121	0.8918	0.2214	0.2355	0.8539	0.8975	0.7053	0.4755	0.9535	0.9762	0.9305	0.4709	0.2854	0.7846	FALSE
gi|620025|gb|AAA60336.1|	0.9968	0.9473	0.9949	0.9936	0.2857	0.7053	0.7548	0.9992	0.9925	0.9968	0.9896	0.9934	0.9915	0.9637	0.9348	0.9893	441.3	759.9	452.7	440.1	484.7	476.2	490.1	437	444.2	443.4	452.8	445.4	453.4	447.4	453.7	447.5	0.9475	0.9343	0.9491	0.9177	0.2555	0.4815	0.7722	0.9963	0.9826	0.9827	0.946	0.9861	0.964	0.8293	0.8207	0.9649	FALSE
gi|620025|gb|AAA60336.1|	0.148	0.003861	0.6831	0.6726	0.005961	0.1166	0.7403	0.6856	-0.5216	0.9315	0.5847	0.9351	0.4011	0.2089	0.808	0.6408	639.6	831.1	864.6	826.6	840.7	857.7	764.8	732	993.5	753.6	763	755.7	768.7	422	769	966.3	0.09636	0.002457	0.6831	0.6726	0.003158	0.09552	0.7476	0.6856	0.004756	0.9327	0.5847	0.7435	0.409	0.1376	0.8022	0.5102	FALSE
gi|620025|gb|AAA60336.1|	0.5941	0.601	-0.2743	-0.5358	-0.08183	0.5062	0.9984	0.9942	0.186	0.9955	0.9901	0.9988	0.99	0.9912	0.946	0.6299	736.3	724.3	773.1	740.2	815.3	791.6	769.8	737.1	703.6	758.7	773.2	760.7	773.8	762.8	779.2	757.8	0.5395	0.597	0.4984	0.4504	0.2036	0.2243	0.985	0.9944	0.477	0.9946	0.8445	0.9768	0.9368	0.9861	0.8284	0.5945	FALSE
gi|620025|gb|AAA60336.1|	0.9944	0.9952	0.9943	0.8663	0.5745	0.8434	0.9086	0.9058	0.7724	0.9901	0.9958	0.9101	0.903	0.9149	0.7926	0.9964	380.2	378.5	391.6	572.3	479.6	471.2	551.1	528.5	561.1	382.4	386.7	542	550	539	428.3	391.6	0.9945	0.986	0.981	0.7771	0.3744	0.5123	0.9002	0.8855	0.5156	0.9878	0.9922	0.8644	0.833	0.7874	0.553	0.9956	FALSE
gi|620025|gb|AAA60336.1|	0.81	0.3213	0.9778	0.9933	-0.2006	-0.06661	0.03848	-0.4102	0.04901	0.4817	0.9919	0.9985	0.9871	0.8085	0.7137	0.3847	680.3	688.7	696.8	669	993.3	1056	657.9	640.4	718.8	687.5	696.9	674.3	687.3	666.1	677.5	620.4	0.7878	0.3045	0.9694	0.9844	0.08326	0.1031	0.09943	0.08831	0.4348	0.6433	0.9882	0.9885	0.9513	0.6874	0.7064	0.3078	FALSE
gi|620025|gb|AAA60336.1|	0.9396	-0.2002	0.7664	0.7504	0.318	0.5473	0.7199	0.02037	0.4362	0.9888	0.9027	0.9298	0.9924	0.6266	0.8143	0.9505	670.1	688.7	712.1	679.1	789.8	756	774.9	737.1	784.9	687.5	702	674.3	687.3	762.8	687.7	681.5	0.7506	0.1781	0.5973	0.6406	0.06995	0.0948	0.2334	0.09996	0.2338	0.9007	0.846	0.8777	0.9195	0.1768	0.8169	0.7725	FALSE
gi|620025|gb|AAA60336.1|	0.9987	0.998	0.9914	0.9934	0.002058	0.3007	0.9322	0.6906	0.9921	0.9963	0.9808	0.4348	0.3733	-0.153	0.4957	0.9991	1260	1243	1297	1249	1444	1410	1278	1230	1283	1267	1287	1117	1374	1551	1013	1292	0.994	0.9961	0.982	0.9675	0.1266	0.2313	0.8675	0.7241	0.9848	0.9916	0.9675	0.4457	0.2603	0.1049	0.4834	0.9935	TRUE
gi|620025|gb|AAA60336.1|	0.9967	0.996	0.9938	0.9989	0.621	-0.2633	0.4739	0.7794	0.9934	0.9963	0.9954	0.6438	0.2028	-0.3054	-0.08799	0.9967	1265	1243	1297	1249	1298	1374	1289	1241	1283	1267	1287	1254	1282	1841	1379	1292	0.9692	0.993	0.986	0.9825	0.4201	0.1661	0.5244	0.7307	0.9764	0.9696	0.9192	0.4789	0.2514	0.1284	0.08201	0.995	TRUE
gi|620025|gb|AAA60336.1|	0.9944	0.9869	0.9964	0.9892	-0.225	-0.2051	0.9941	0.9782	0.975	0.9975	0.9873	0.9755	0.997	0.9497	0.8683	0.9872	985.5	932.9	986.7	948.7	1029	944.2	973.3	940.5	1009	967.3	986.8	999.8	972.2	956	972.5	971.4	0.9847	0.9863	0.9958	0.9929	0.09327	0.04973	0.986	0.9724	0.9829	0.98	0.9878	0.9801	0.9938	0.9521	0.8789	0.989	TRUE
gi|620025|gb|AAA60336.1|	0.9916	0.9959	0.9936	0.9887	0	0.472	0.9944	0.9725	0.9919	0.9885	0.9655	0.9158	0.9809	0.9881	0.7663	0.9924	939.7	937.9	986.7	948.7	1034	1153	978.4	950.7	962.9	957.1	976.6	959.1	977.2	1149	972.5	966.3	0.9929	0.9944	0.9898	0.9857	0.4309	0.2489	0.9748	0.9641	0.98	0.9528	0.9637	0.9329	0.9794	0.9018	0.7777	0.9945	FALSE
gi|620025|gb|AAA60336.1|	0.943	0.7769	-0.1998	-0.02047	-0.5365	0.7675	0.6933	0.5404	0.9861	0.9823	0.9558	0.7177	0.6821	0.08717	0.2878	0.8357	1194	1141	1236	1157	1309	1316	1202	1164	1217	1201	1221	1198	1216	1612	982.7	1190	0.9059	0.5687	0.1836	0.327	0.06556	0.5724	0.6933	0.5029	0.9839	0.9805	0.9722	0.7131	0.6625	0.1225	0.2599	0.6424	TRUE
gi|620025|gb|AAA60336.1|	0.9949	0.9761	0.8435	0.6417	0.525	0.05139	0.06192	0.3882	0.9529	0.5274	0.1262	-0.1403	-0.006967	0.5232	-0.03746	0.9564	1458	1441	1505	1447	1561	1679	1523	1408	1482	1456	1470	1610	1593	1978	1664	1505	0.9883	0.8908	0.6343	0.5746	0.3678	0.1281	0.2821	0.2761	0.9424	0.5042	0.1444	0.08939	0.165	0.246	0.1034	0.8687	TRUE
gi|620025|gb|AAA60336.1|	0.9925	0.9797	0.9884	0.9841	0.3615	0.09618	0.1466	0.1906	0.9685	0.9904	0.9538	0.7296	0.3427	0.009021	0.2147	0.989	1301	1294	1353	1300	1329	1476	1456	1454	1324	1308	1333	1315	1313	1592	1212	1348	0.9936	0.9247	0.9828	0.9423	0.2421	0.1742	0.1937	0.2269	0.9688	0.989	0.9629	0.4734	0.3474	0.1722	0.3096	0.9449	TRUE
gi|620025|gb|AAA60336.1|	0.6438	0.6102	0.9221	0.7573	0.1128	0.2034	0.5679	0.5719	0.6135	0.9851	0.9515	0.7549	0.8538	0.3053	0.7869	0.6135	1306	1294	1348	1295	1425	1640	1467	1403	1329	1308	1328	1463	1501	1922	1491	1353	0.4074	0.4057	0.6834	0.7125	0.1447	0.1719	0.4874	0.5409	0.3746	0.969	0.9011	0.3681	0.3923	0.1881	0.4159	0.3682	TRUE
gi|620025|gb|AAA60336.1|	0.9771	0.3154	0.9813	0.9635	0.3813	0.203	0.9375	0.8855	0.6661	0.9979	0.9591	0.9979	0.9785	0.9427	0.9379	0.361	451.4	459.9	457.8	440.1	469.4	511.9	454.5	442.1	454.3	453.6	457.9	450.5	458.5	447.4	453.7	457.7	0.9557	0.3101	0.9691	0.9549	0.3263	0.1636	0.9286	0.9007	0.6337	0.9898	0.9493	0.9979	0.9732	0.9389	0.9445	0.3255	FALSE
gi|620025|gb|AAA60336.1|	0.2829	0.205	0.9808	0.951	0.2371	0.192	0.9502	0.9796	0.2446	0.6473	0.8276	0.9765	0.9716	0.9918	0.9818	0.2257	461.6	454.8	422.2	404.5	469.4	547.5	418.9	416.6	418.7	412.9	422.3	420	427.9	416.9	423.2	534	0.3252	0.2207	0.9512	0.9601	0.3331	0.2493	0.9394	0.9701	0.3906	0.7796	0.8947	0.9919	0.9845	0.993	0.9839	0.2523	FALSE
gi|1168391|sp|P43238.1|ALL12_ARAHY	0.9846	0.9103	0.9103	0.8912	0.04838	0.8778	0.9992	0.9989	0.9898	0.9521	0.8812	0.9038	0.8551	-0.06938	0.9103	0.9872	680.3	678.6	722.2	694.4	871.2	705.1	708.8	676	693.4	677.3	661.3	684.5	697.5	747.5	631.7	701.8	0.9579	0.8537	0.6569	0.7596	0.06468	0.4101	0.9684	0.9728	0.9746	0.8905	0.8136	0.8863	0.7315	0.05122	0.1168	0.9294	TRUE
gi|1168391|sp|P43238.1|ALL12_ARAHY	0.9997	0.9953	0.9993	0.9993	0.9879	0.9903	0.9669	0.988	0.9912	0.9988	0.9995	0.8877	0.8883	0.7516	0.7328	0.9902	598.9	592.1	625.6	592.7	708.5	684.8	622.3	589.6	601.8	601.1	610.5	618.3	626.3	625.4	667.3	610.3	0.9283	0.9335	0.9729	0.9554	0.9685	0.9618	0.9592	0.9713	0.9127	0.9771	0.9566	0.8447	0.8737	0.7934	0.5728	0.9299	TRUE
gi|1168391|sp|P43238.1|ALL12_ARAHY	0.9956	0.9926	0.9978	0.9966	0.9944	0.009766	0.9998	0.9997	0.9948	0.9859	0.992	0.9969	0.9982	0.3037	0.5243	0.9968	700.7	688.7	727.3	694.4	1034	771.2	703.7	676	713.7	707.9	722.3	699.7	717.8	711.9	713.1	717.1	0.9366	0.9558	0.9585	0.962	0.963	0.04157	0.9909	0.9871	0.9175	0.9286	0.9176	0.9801	0.9653	0.479	0.3858	0.9578	FALSE
gi|1168391|sp|P43238.1|ALL12_ARAHY	0.9909	0.9991	0.993	0.9984	0.2043	0.3797	0.9724	0.9283	0.998	0.95	0.997	0.9905	0.989	0.3553	0.4596	0.9971	782	765	813.8	780.9	1432	862.8	800.4	782.8	795.1	804.5	819	796.3	814.5	859.4	880.9	793.4	0.9057	0.9682	0.9707	0.9721	0.2717	0.3107	0.8999	0.8979	0.92	0.7204	0.9417	0.9426	0.9584	0.3108	0.3313	0.9599	TRUE
gi|1168391|sp|P43238.1|ALL12_ARAHY	0.9999	0.9979	0.9991	0.9999	0.8365	0.8349	0.9993	0.9996	0.995	0.9996	0.9971	0.9992	0.9958	0.9557	0.8365	0.998	553.2	546.3	574.7	552	499.9	481.3	566.4	543.8	566.2	565.5	585	562.4	575.4	569.5	519.8	569.6	0.9924	0.9719	0.9901	0.9938	0.5662	0.5589	0.993	0.9963	0.974	0.9703	0.9419	0.974	0.9714	0.7684	0.5032	0.9635	TRUE
gi|1168391|sp|P43238.1|ALL12_ARAHY	0.9827	0.979	0.9854	0.9698	0.5211	0.2691	0.9884	0.9839	0.9681	0.9153	0.8524	0.7947	0.905	0.2142	0.05625	0.9612	553.2	546.3	569.7	552	591.5	516.9	566.4	548.9	566.2	565.5	579.9	562.4	570.3	554.2	891.1	569.6	0.9607	0.9633	0.9556	0.9164	0.2791	0.1996	0.981	0.9637	0.9229	0.8198	0.7647	0.8761	0.8963	0.2254	0.1095	0.9446	FALSE
gi|1168391|sp|P43238.1|ALL12_ARAHY	0.9978	0.7689	0.319	0.3716	0.3402	0.4359	0.2515	0.5361	0.9794	0.8656	0.81	0.3034	0.4389	0.2121	0.07807	0.5185	634.5	612.4	615.4	597.8	662.7	623.7	774.9	752.3	647.6	636.7	646.1	664.1	611	589.8	1049	640.8	0.9515	0.7329	0.3546	0.4172	0.3284	0.2084	0.3352	0.4493	0.9311	0.8646	0.7119	0.3034	0.3013	0.201	0.2094	0.5366	TRUE
gi|1168391|sp|P43238.1|ALL12_ARAHY	0.9961	0.9949	0.9936	0.9946	0.03475	0.1863	0.9163	0.8388	0.992	0.9901	0.9834	0.8396	0.9421	0.2166	0.258	0.9966	838	831.1	869.7	831.7	825.4	867.9	846.1	818.4	856.1	845.2	864.8	837	855.2	1337	641.9	864.6	0.9964	0.9891	0.9866	0.9859	0.02194	0.08507	0.9001	0.8061	0.9911	0.9855	0.9665	0.8228	0.8129	0.2166	0.05832	0.9932	TRUE
gi|1168391|sp|P43238.1|ALL12_ARAHY	0.9097	0.7955	0.9048	0.9083	0.09242	0.1929	0.5089	0.68	0.5518	0.407	0.1998	0.7342	0.01788	0.8671	0.4946	0.9375	787.1	785.4	1012	974.1	922.1	959.4	810.5	650.6	846	743.5	819	811.6	941.6	1037	962.3	813.7	0.869	0.773	0.6166	0.6151	0.093	0.1465	0.3659	0.4346	0.4039	0.3451	0.1576	0.5689	0.1004	0.768	0.461	0.8393	FALSE
gi|1168391|sp|P43238.1|ALL12_ARAHY	0.9904	0.9981	0.9962	0.9967	0.5363	0.6762	0.9977	0.9961	0.9978	0.995	0.9971	0.9937	0.9972	0.9968	0.9985	0.9987	639.6	627.7	656.1	633.4	672.9	649.2	647.8	620.1	652.7	646.8	656.2	638.7	651.7	640.7	652.1	651	0.9861	0.9979	0.9932	0.9962	0.4592	0.5639	0.9937	0.991	0.9819	0.9962	0.9891	0.9908	0.9921	0.9919	0.9897	0.9987	TRUE
gi|1168391|sp|P43238.1|ALL12_ARAHY	0.539	0.3947	0.3624	0.3703	0.9244	0.5941	0.9619	0.8696	0.4556	0.5409	0.3744	0.9275	0.8461	0.01765	0.3966	0.4031	1403	1386	1444	1386	1473	1628	1467	1408	1431	1415	1424	1422	1455	2050	1379	1449	0.2112	0.1487	0.127	0.1238	0.6752	0.1186	0.7905	0.7125	0.1713	0.2106	0.1405	0.8052	0.593	0.1412	0.1571	0.1408	FALSE
gi|1168391|sp|P43238.1|ALL12_ARAHY	0.4001	0.8031	0.8782	0.9512	0.3889	0.2944	0.941	0.9474	0.9614	0.2661	0.9875	0.9902	0.9492	0.4499	0.3612	0.8736	502.3	759.9	793.4	755.4	525.4	511.9	459.6	442.1	790	560.4	798.6	445.4	453.4	462.7	570.7	793.4	0.4483	0.6975	0.8121	0.8918	0.2214	0.2355	0.8539	0.8975	0.7053	0.4755	0.9535	0.9762	0.9305	0.4709	0.2854	0.7846	FALSE
gi|1168391|sp|P43238.1|ALL12_ARAHY	0.9968	0.9473	0.9949	0.9936	0.2857	0.7053	0.7548	0.9992	0.9925	0.9968	0.9896	0.9934	0.9915	0.9637	0.9348	0.9893	441.3	759.9	452.7	440.1	484.7	476.2	490.1	437	444.2	443.4	452.8	445.4	453.4	447.4	453.7	447.5	0.9475	0.9343	0.9491	0.9177	0.2555	0.4815	0.7722	0.9963	0.9826	0.9827	0.946	0.9861	0.964	0.8293	0.8207	0.9649	FALSE
gi|1168391|sp|P43238.1|ALL12_ARAHY	0.9944	0.9952	0.9943	0.8663	0.5745	0.8434	0.9086	0.9058	0.7724	0.9901	0.9958	0.9101	0.903	0.9149	0.7926	0.9964	380.2	378.5	391.6	572.3	479.6	471.2	551.1	528.5	561.1	382.4	386.7	542	550	539	428.3	391.6	0.9945	0.986	0.981	0.7771	0.3744	0.5123	0.9002	0.8855	0.5156	0.9878	0.9922	0.8644	0.833	0.7874	0.553	0.9956	FALSE
gi|1168391|sp|P43238.1|ALL12_ARAHY	0.9987	0.998	0.9914	0.9934	0.002058	0.3007	0.9322	0.6906	0.9921	0.9963	0.9808	0.4348	0.3733	-0.153	0.4957	0.9991	1260	1243	1297	1249	1444	1410	1278	1230	1283	1267	1287	1117	1374	1551	1013	1292	0.994	0.9961	0.982	0.9675	0.1266	0.2313	0.8675	0.7241	0.9848	0.9916	0.9675	0.4457	0.2603	0.1049	0.4834	0.9935	TRUE
gi|1168391|sp|P43238.1|ALL12_ARAHY	0.9967	0.996	0.9938	0.9989	0.621	-0.2633	0.4739	0.7794	0.9934	0.9963	0.9954	0.6438	0.2028	-0.3054	-0.08799	0.9967	1265	1243	1297	1249	1298	1374	1289	1241	1283	1267	1287	1254	1282	1841	1379	1292	0.9692	0.993	0.986	0.9825	0.4201	0.1661	0.5244	0.7307	0.9764	0.9696	0.9192	0.4789	0.2514	0.1284	0.08201	0.995	TRUE
gi|1168391|sp|P43238.1|ALL12_ARAHY	0.9944	0.9869	0.9964	0.9892	-0.225	-0.2051	0.9941	0.9782	0.975	0.9975	0.9873	0.9755	0.997	0.9497	0.8683	0.9872	985.5	932.9	986.7	948.7	1029	944.2	973.3	940.5	1009	967.3	986.8	999.8	972.2	956	972.5	971.4	0.9847	0.9863	0.9958	0.9929	0.09327	0.04973	0.986	0.9724	0.9829	0.98	0.9878	0.9801	0.9938	0.9521	0.8789	0.989	TRUE
gi|1168391|sp|P43238.1|ALL12_ARAHY	0.9916	0.9959	0.9936	0.9887	0	0.472	0.9944	0.9725	0.9919	0.9885	0.9655	0.9158	0.9809	0.9881	0.7663	0.9924	939.7	937.9	986.7	948.7	1034	1153	978.4	950.7	962.9	957.1	976.6	959.1	977.2	1149	972.5	966.3	0.9929	0.9944	0.9898	0.9857	0.4309	0.2489	0.9748	0.9641	0.98	0.9528	0.9637	0.9329	0.9794	0.9018	0.7777	0.9945	FALSE
gi|1168391|sp|P43238.1|ALL12_ARAHY	0.943	0.7769	-0.1998	-0.02047	-0.5365	0.7675	0.6933	0.5404	0.9861	0.9823	0.9558	0.7177	0.6821	0.08717	0.2878	0.8357	1194	1141	1236	1157	1309	1316	1202	1164	1217	1201	1221	1198	1216	1612	982.7	1190	0.9059	0.5687	0.1836	0.327	0.06556	0.5724	0.6933	0.5029	0.9839	0.9805	0.9722	0.7131	0.6625	0.1225	0.2599	0.6424	TRUE
gi|1168391|sp|P43238.1|ALL12_ARAHY	0.9949	0.9761	0.8435	0.6417	0.525	0.05139	0.06192	0.3882	0.9529	0.5274	0.1262	-0.1403	-0.006967	0.5232	-0.03746	0.9564	1458	1441	1505	1447	1561	1679	1523	1408	1482	1456	1470	1610	1593	1978	1664	1505	0.9883	0.8908	0.6343	0.5746	0.3678	0.1281	0.2821	0.2761	0.9424	0.5042	0.1444	0.08939	0.165	0.246	0.1034	0.8687	TRUE
gi|1168391|sp|P43238.1|ALL12_ARAHY	0.9925	0.9797	0.9884	0.9841	0.3615	0.09618	0.1466	0.1906	0.9685	0.9904	0.9538	0.7296	0.3427	0.009021	0.2147	0.989	1301	1294	1353	1300	1329	1476	1456	1454	1324	1308	1333	1315	1313	1592	1212	1348	0.9936	0.9247	0.9828	0.9423	0.2421	0.1742	0.1937	0.2269	0.9688	0.989	0.9629	0.4734	0.3474	0.1722	0.3096	0.9449	TRUE
gi|1168391|sp|P43238.1|ALL12_ARAHY	0.6438	0.6102	0.9221	0.7573	0.1128	0.2034	0.5679	0.5719	0.6135	0.9851	0.9515	0.7549	0.8538	0.3053	0.7869	0.6135	1306	1294	1348	1295	1425	1640	1467	1403	1329	1308	1328	1463	1501	1922	1491	1353	0.4074	0.4057	0.6834	0.7125	0.1447	0.1719	0.4874	0.5409	0.3746	0.969	0.9011	0.3681	0.3923	0.1881	0.4159	0.3682	TRUE
gi|1168391|sp|P43238.1|ALL12_ARAHY	0.9247	0.818	0.9757	0.9688	0.4233	0.4796	0.9915	0.9842	0.8438	0.9452	0.9279	0.9805	0.9691	0.8924	0.9321	0.9504	512.5	526	513.7	491	535.5	516.9	520.6	508.2	510.3	499.3	508.7	511.5	519.5	518.6	524.9	523.8	0.8482	0.7827	0.9537	0.9395	0.4107	0.4248	0.9819	0.9649	0.7958	0.9121	0.8542	0.9532	0.9363	0.8629	0.8639	0.8423	FALSE
gi|1168391|sp|P43238.1|ALL12_ARAHY	-0.255	0.6903	0.9856	0.974	0.3949	-0.4646	-0.1292	0.8688	0.834	0.9834	0.9879	-0.2515	0.9889	0.8628	0.9901	-0.2215	497.2	541.2	422.2	404.5	433.8	476.2	469.8	401.4	408.6	412.9	412.1	470.8	412.7	406.7	891.1	513.6	0.3931	0.6722	0.8712	0.902	0.271	0.01846	0.2162	0.8091	0.8006	0.9515	0.9654	0.3053	0.9347	0.7589	0.9874	0.2867	FALSE
gi|1168391|sp|P43238.1|ALL12_ARAHY	0.9543	0.8719	0.97	0.9901	-0.4635	0.797	0.9918	0.9359	0.9439	0.9875	-0.2502	0.2772	0.872	0.8361	0.7912	-0.1804	726.1	709.1	752.7	724.9	866.1	883.1	739.3	711.6	617.1	738.4	803.7	887.9	748.4	737.3	748.7	589.9	0.8321	0.8814	0.9721	0.9491	0.008849	0.1606	0.9413	0.9249	0.9226	0.9889	0.5154	0.2041	0.8507	0.85	0.6423	0.2591	FALSE
gi|1168391|sp|P43238.1|ALL12_ARAHY	0.9735	0.7603	0.999	0.9955	0.2152	0.5106	0.9774	0.9419	0.9404	0.9916	0.9957	0.9978	0.9956	0.9605	0.9823	0.9655	731.2	719.2	752.7	724.9	881.4	684.8	744.4	716.7	749.3	743.5	757.9	740.4	753.4	742.4	758.9	747.6	0.9686	0.7391	0.9904	0.9965	0.1957	0.3452	0.9767	0.9711	0.9099	0.9917	0.9883	0.973	0.9783	0.9436	0.922	0.9591	TRUE
gi|1168391|sp|P43238.1|ALL12_ARAHY	0.9934	0	-0.03946	0.7325	0.3538	0.6329	0.813	0.3403	0.9956	0.9892	0.9807	0.8001	0.8256	0.4847	0.2882	0	838	1528	1134	831.7	1003	949.2	851.2	859.1	851	845.2	859.7	842.1	850.1	905.2	896.2	798.5	0.9929	0.131	0.08071	0.7091	0.1567	0.3555	0.6244	0.2835	0.9755	0.9838	0.9513	0.745	0.6807	0.3391	0.1665	0.07383	TRUE
gi|1168391|sp|P43238.1|ALL12_ARAHY	0.891	0.3824	0.3314	0.2509	0.4569	0.426	0.1153	-0.1136	0.427	0.7145	0.9798	0.9946	0.9824	0.9646	0.2364	0.562	654.9	592.1	701.9	679.1	718.6	694.9	698.6	609.9	683.2	672.3	686.7	659	677.2	650.9	697.8	610.3	0.9017	0.3342	0.2899	0.2957	0.4331	0.4011	0.2042	0.08276	0.5138	0.732	0.9519	0.9906	0.957	0.9653	0.4608	0.4552	FALSE
gi|375332427|pdb|3SMH|A	0.9846	0.9103	0.9103	0.8912	0.04838	0.8778	0.9992	0.9989	0.9898	0.9521	0.8812	0.9038	0.8551	-0.06938	0.9103	0.9872	680.3	678.6	722.2	694.4	871.2	705.1	708.8	676	693.4	677.3	661.3	684.5	697.5	747.5	631.7	701.8	0.9579	0.8537	0.6569	0.7596	0.06468	0.4101	0.9684	0.9728	0.9746	0.8905	0.8136	0.8863	0.7315	0.05122	0.1168	0.9294	TRUE
gi|375332427|pdb|3SMH|A	0.9997	0.9953	0.9993	0.9993	0.9879	0.9903	0.9669	0.988	0.9912	0.9988	0.9995	0.8877	0.8883	0.7516	0.7328	0.9902	598.9	592.1	625.6	592.7	708.5	684.8	622.3	589.6	601.8	601.1	610.5	618.3	626.3	625.4	667.3	610.3	0.9283	0.9335	0.9729	0.9554	0.9685	0.9618	0.9592	0.9713	0.9127	0.9771	0.9566	0.8447	0.8737	0.7934	0.5728	0.9299	TRUE
gi|375332427|pdb|3SMH|A	0.9956	0.9926	0.9978	0.9966	0.9944	0.009766	0.9998	0.9997	0.9948	0.9859	0.992	0.9969	0.9982	0.3037	0.5243	0.9968	700.7	688.7	727.3	694.4	1034	771.2	703.7	676	713.7	707.9	722.3	699.7	717.8	711.9	713.1	717.1	0.9366	0.9558	0.9585	0.962	0.963	0.04157	0.9909	0.9871	0.9175	0.9286	0.9176	0.9801	0.9653	0.479	0.3858	0.9578	FALSE
gi|375332427|pdb|3SMH|A	0.9909	0.9991	0.993	0.9984	0.2043	0.3797	0.9724	0.9283	0.998	0.95	0.997	0.9905	0.989	0.3553	0.4596	0.9971	782	765	813.8	780.9	1432	862.8	800.4	782.8	795.1	804.5	819	796.3	814.5	859.4	880.9	793.4	0.9057	0.9682	0.9707	0.9721	0.2717	0.3107	0.8999	0.8979	0.92	0.7204	0.9417	0.9426	0.9584	0.3108	0.3313	0.9599	TRUE
gi|375332427|pdb|3SMH|A	0.9999	0.9979	0.9991	0.9999	0.8365	0.8349	0.9993	0.9996	0.995	0.9996	0.9971	0.9992	0.9958	0.9557	0.8365	0.998	553.2	546.3	574.7	552	499.9	481.3	566.4	543.8	566.2	565.5	585	562.4	575.4	569.5	519.8	569.6	0.9924	0.9719	0.9901	0.9938	0.5662	0.5589	0.993	0.9963	0.974	0.9703	0.9419	0.974	0.9714	0.7684	0.5032	0.9635	TRUE
gi|375332427|pdb|3SMH|A	0.9827	0.979	0.9854	0.9698	0.5211	0.2691	0.9884	0.9839	0.9681	0.9153	0.8524	0.7947	0.905	0.2142	0.05625	0.9612	553.2	546.3	569.7	552	591.5	516.9	566.4	548.9	566.2	565.5	579.9	562.4	570.3	554.2	891.1	569.6	0.9607	0.9633	0.9556	0.9164	0.2791	0.1996	0.981	0.9637	0.9229	0.8198	0.7647	0.8761	0.8963	0.2254	0.1095	0.9446	FALSE
gi|375332427|pdb|3SMH|A	0.9978	0.7689	0.319	0.3716	0.3402	0.4359	0.2515	0.5361	0.9794	0.8656	0.81	0.3034	0.4389	0.2121	0.07807	0.5185	634.5	612.4	615.4	597.8	662.7	623.7	774.9	752.3	647.6	636.7	646.1	664.1	611	589.8	1049	640.8	0.9515	0.7329	0.3546	0.4172	0.3284	0.2084	0.3352	0.4493	0.9311	0.8646	0.7119	0.3034	0.3013	0.201	0.2094	0.5366	TRUE
gi|375332427|pdb|3SMH|A	0.9904	0.9981	0.9962	0.9967	0.5363	0.6762	0.9977	0.9961	0.9978	0.995	0.9971	0.9937	0.9972	0.9968	0.9985	0.9987	639.6	627.7	656.1	633.4	672.9	649.2	647.8	620.1	652.7	646.8	656.2	638.7	651.7	640.7	652.1	651	0.9861	0.9979	0.9932	0.9962	0.4592	0.5639	0.9937	0.991	0.9819	0.9962	0.9891	0.9908	0.9921	0.9919	0.9897	0.9987	TRUE
gi|375332427|pdb|3SMH|A	0.539	0.3947	0.3624	0.3703	0.9244	0.5941	0.9619	0.8696	0.4556	0.5409	0.3744	0.9275	0.8461	0.01765	0.3966	0.4031	1403	1386	1444	1386	1473	1628	1467	1408	1431	1415	1424	1422	1455	2050	1379	1449	0.2112	0.1487	0.127	0.1238	0.6752	0.1186	0.7905	0.7125	0.1713	0.2106	0.1405	0.8052	0.593	0.1412	0.1571	0.1408	FALSE
gi|375332427|pdb|3SMH|A	0.4001	0.8031	0.8782	0.9512	0.3889	0.2944	0.941	0.9474	0.9614	0.2661	0.9875	0.9902	0.9492	0.4499	0.3612	0.8736	502.3	759.9	793.4	755.4	525.4	511.9	459.6	442.1	790	560.4	798.6	445.4	453.4	462.7	570.7	793.4	0.4483	0.6975	0.8121	0.8918	0.2214	0.2355	0.8539	0.8975	0.7053	0.4755	0.9535	0.9762	0.9305	0.4709	0.2854	0.7846	FALSE
gi|375332427|pdb|3SMH|A	0.9968	0.9473	0.9949	0.9936	0.2857	0.7053	0.7548	0.9992	0.9925	0.9968	0.9896	0.9934	0.9915	0.9637	0.9348	0.9893	441.3	759.9	452.7	440.1	484.7	476.2	490.1	437	444.2	443.4	452.8	445.4	453.4	447.4	453.7	447.5	0.9475	0.9343	0.9491	0.9177	0.2555	0.4815	0.7722	0.9963	0.9826	0.9827	0.946	0.9861	0.964	0.8293	0.8207	0.9649	FALSE
gi|375332427|pdb|3SMH|A	0.9987	0.998	0.9914	0.9934	0.002058	0.3007	0.9322	0.6906	0.9921	0.9963	0.9808	0.4348	0.3733	-0.153	0.4957	0.9991	1260	1243	1297	1249	1444	1410	1278	1230	1283	1267	1287	1117	1374	1551	1013	1292	0.994	0.9961	0.982	0.9675	0.1266	0.2313	0.8675	0.7241	0.9848	0.9916	0.9675	0.4457	0.2603	0.1049	0.4834	0.9935	TRUE
gi|375332427|pdb|3SMH|A	0.9967	0.996	0.9938	0.9989	0.621	-0.2633	0.4739	0.7794	0.9934	0.9963	0.9954	0.6438	0.2028	-0.3054	-0.08799	0.9967	1265	1243	1297	1249	1298	1374	1289	1241	1283	1267	1287	1254	1282	1841	1379	1292	0.9692	0.993	0.986	0.9825	0.4201	0.1661	0.5244	0.7307	0.9764	0.9696	0.9192	0.4789	0.2514	0.1284	0.08201	0.995	TRUE
gi|375332427|pdb|3SMH|A	0.9944	0.9869	0.9964	0.9892	-0.225	-0.2051	0.9941	0.9782	0.975	0.9975	0.9873	0.9755	0.997	0.9497	0.8683	0.9872	985.5	932.9	986.7	948.7	1029	944.2	973.3	940.5	1009	967.3	986.8	999.8	972.2	956	972.5	971.4	0.9847	0.9863	0.9958	0.9929	0.09327	0.04973	0.986	0.9724	0.9829	0.98	0.9878	0.9801	0.9938	0.9521	0.8789	0.989	TRUE
gi|375332427|pdb|3SMH|A	0.9916	0.9959	0.9936	0.9887	0	0.472	0.9944	0.9725	0.9919	0.9885	0.9655	0.9158	0.9809	0.9881	0.7663	0.9924	939.7	937.9	986.7	948.7	1034	1153	978.4	950.7	962.9	957.1	976.6	959.1	977.2	1149	972.5	966.3	0.9929	0.9944	0.9898	0.9857	0.4309	0.2489	0.9748	0.9641	0.98	0.9528	0.9637	0.9329	0.9794	0.9018	0.7777	0.9945	FALSE
gi|375332427|pdb|3SMH|A	0.943	0.7769	-0.1998	-0.02047	-0.5365	0.7675	0.6933	0.5404	0.9861	0.9823	0.9558	0.7177	0.6821	0.08717	0.2878	0.8357	1194	1141	1236	1157	1309	1316	1202	1164	1217	1201	1221	1198	1216	1612	982.7	1190	0.9059	0.5687	0.1836	0.327	0.06556	0.5724	0.6933	0.5029	0.9839	0.9805	0.9722	0.7131	0.6625	0.1225	0.2599	0.6424	TRUE
gi|375332427|pdb|3SMH|A	0.9925	0.9797	0.9884	0.9841	0.3615	0.09618	0.1466	0.1906	0.9685	0.9904	0.9538	0.7296	0.3427	0.009021	0.2147	0.989	1301	1294	1353	1300	1329	1476	1456	1454	1324	1308	1333	1315	1313	1592	1212	1348	0.9936	0.9247	0.9828	0.9423	0.2421	0.1742	0.1937	0.2269	0.9688	0.989	0.9629	0.4734	0.3474	0.1722	0.3096	0.9449	TRUE
gi|375332427|pdb|3SMH|A	0.6438	0.6102	0.9221	0.7573	0.1128	0.2034	0.5679	0.5719	0.6135	0.9851	0.9515	0.7549	0.8538	0.3053	0.7869	0.6135	1306	1294	1348	1295	1425	1640	1467	1403	1329	1308	1328	1463	1501	1922	1491	1353	0.4074	0.4057	0.6834	0.7125	0.1447	0.1719	0.4874	0.5409	0.3746	0.969	0.9011	0.3681	0.3923	0.1881	0.4159	0.3682	TRUE
gi|375332427|pdb|3SMH|A	0.9247	0.818	0.9757	0.9688	0.4233	0.4796	0.9915	0.9842	0.8438	0.9452	0.9279	0.9805	0.9691	0.8924	0.9321	0.9504	512.5	526	513.7	491	535.5	516.9	520.6	508.2	510.3	499.3	508.7	511.5	519.5	518.6	524.9	523.8	0.8482	0.7827	0.9537	0.9395	0.4107	0.4248	0.9819	0.9649	0.7958	0.9121	0.8542	0.9532	0.9363	0.8629	0.8639	0.8423	FALSE
gi|375332427|pdb|3SMH|A	0.9543	0.8719	0.97	0.9901	-0.4635	0.797	0.9918	0.9359	0.9439	0.9875	-0.2502	0.2772	0.872	0.8361	0.7912	-0.1804	726.1	709.1	752.7	724.9	866.1	883.1	739.3	711.6	617.1	738.4	803.7	887.9	748.4	737.3	748.7	589.9	0.8321	0.8814	0.9721	0.9491	0.008849	0.1606	0.9413	0.9249	0.9226	0.9889	0.5154	0.2041	0.8507	0.85	0.6423	0.2591	FALSE
gi|375332427|pdb|3SMH|A	0.9735	0.7603	0.999	0.9955	0.2152	0.5106	0.9774	0.9419	0.9404	0.9916	0.9957	0.9978	0.9956	0.9605	0.9823	0.9655	731.2	719.2	752.7	724.9	881.4	684.8	744.4	716.7	749.3	743.5	757.9	740.4	753.4	742.4	758.9	747.6	0.9686	0.7391	0.9904	0.9965	0.1957	0.3452	0.9767	0.9711	0.9099	0.9917	0.9883	0.973	0.9783	0.9436	0.922	0.9591	TRUE
gi|375332427|pdb|3SMH|A	0.9934	0	-0.03946	0.7325	0.3538	0.6329	0.813	0.3403	0.9956	0.9892	0.9807	0.8001	0.8256	0.4847	0.2882	0	838	1528	1134	831.7	1003	949.2	851.2	859.1	851	845.2	859.7	842.1	850.1	905.2	896.2	798.5	0.9929	0.131	0.08071	0.7091	0.1567	0.3555	0.6244	0.2835	0.9755	0.9838	0.9513	0.745	0.6807	0.3391	0.1665	0.07383	TRUE
gi|375332427|pdb|3SMH|A	0.891	0.3824	0.3314	0.2509	0.4569	0.426	0.1153	-0.1136	0.427	0.7145	0.9798	0.9946	0.9824	0.9646	0.2364	0.562	654.9	592.1	701.9	679.1	718.6	694.9	698.6	609.9	683.2	672.3	686.7	659	677.2	650.9	697.8	610.3	0.9017	0.3342	0.2899	0.2957	0.4331	0.4011	0.2042	0.08276	0.5138	0.732	0.9519	0.9906	0.957	0.9653	0.4608	0.4552	FALSE
gi|375332427|pdb|3SMH|A	0.9444	0.7109	0.3544	0.09395	0.2437	-0.006779	0.2933	0.1097	0.9172	0.1956	0.1658	0.3411	0.4062	0.4231	0.155	0.743	1611	1609	1716	1609	1663	1876	1629	1613	1634	1664	1658	1808	1837	2099	1863	1673	0.7278	0.655	0.2424	0.1347	0.1849	0.1369	0.2495	0.1485	0.69	0.1648	0.2098	0.2126	0.3008	0.1097	0.1521	0.6079	TRUE
gi|52001227|gb|AAU21494.1|	0.9532	0.8493	0.8294	0.7002	-0.2611	0.02344	0.718	0.5174	0.968	0.9252	0.7994	0.1107	0.2233	0.8223	0.3798	0.9274	359.9	454.8	422.2	374	510.1	382.5	332.4	350.5	378	362	422.3	842.1	468.6	274.5	280.8	442.4	0.5687	0.2987	0.3237	0.2467	0.07362	0.1528	0.1239	0.09953	0.4898	0.4943	0.2423	0.1167	0.1459	0.2417	0.1284	0.4294	TRUE
gi|52001227|gb|AAU21494.1|	0.9984	0.9936	0.9904	0.9711	-0.03406	0.05344	0.9417	0.8982	0.9929	0.9918	0.9809	0.9916	0.8787	0.9538	0.8432	0.9896	278.5	271.7	274.7	272.3	300.2	305.3	271.4	274.2	276.3	275.5	274.8	277.6	275.4	274.5	275.7	274.6	0.9949	0.9629	0.9828	0.9777	0.1147	0.1303	0.9318	0.9002	0.9463	0.9825	0.9438	0.9225	0.7871	0.9152	0.7615	0.9903	TRUE
gi|52001227|gb|AAU21494.1|	0.9994	0.9996	0.9988	0.9918	-0.359	-0.09606	0.8157	0.1427	0.993	0.9933	0.9939	0.999	0.794	0.9852	0.9713	0.9968	390.4	383.6	396.7	389.2	489.8	491.5	479.9	498	388.2	392.5	391.8	394.5	514.4	462.7	474.1	396.7	0.9201	0.9398	0.9383	0.8887	0.1265	0.127	0.564	0.3976	0.7942	0.8824	0.8528	0.9612	0.6589	0.9253	0.9033	0.9237	TRUE
gi|52001227|gb|AAU21494.1|	0.9997	0.671	0.9938	0.932	0.3616	0.4217	0.8358	0.982	0.9978	0.9995	0.9939	0.9983	0.9853	0.9741	0.8466	0.9996	370.1	698.9	381.5	399.4	662.7	644.1	739.3	386.1	367.9	372.2	376.5	379.3	382.2	376.2	397.8	376.3	0.9849	0.4691	0.9418	0.6164	0.302	0.3152	0.6236	0.904	0.9675	0.9727	0.9344	0.9551	0.9104	0.9096	0.7522	0.9772	TRUE
gi|52001227|gb|AAU21494.1|	0.9988	0.9941	0.9975	0.999	0.5483	0.6169	0.9887	0.9857	0.9967	0.9985	0.9744	0.9849	0.9811	0.6289	0.6373	0.9979	482	480.2	493.4	475.7	484.7	481.3	530.8	513.3	489.9	489.2	498.6	491.2	499.1	564.4	550.3	488.2	0.9731	0.8734	0.923	0.9242	0.3869	0.4	0.8962	0.9059	0.8913	0.9733	0.8157	0.8869	0.786	0.5197	0.5226	0.9328	TRUE
gi|52001227|gb|AAU21494.1|	0.7889	-0.04442	-0.1789	0.9677	0.3209	0.006951	0.9169	0.8988	0.9697	0.9813	0.9558	0.9776	0.9303	0.9869	0.9541	0.07055	410.8	439.5	574.7	414.7	303.2	406	602	579.4	413.6	423	427.4	430.1	448.3	427.1	433.4	1221	0.8576	0.235	0.1917	0.9207	0.1853	0.1124	0.8106	0.8091	0.9751	0.9725	0.9045	0.9373	0.9022	0.9098	0.8892	0.7637	TRUE
gi|52001227|gb|AAU21494.1|	0.9968	0.9979	0.9907	0.9953	0.2369	0.1587	0.03911	0.3622	0.9956	0.9966	0.9951	0.13	0.9793	0.1652	0.2388	0.996	385.3	383.6	396.7	384.2	1470	471.2	530.8	406.5	388.2	382.4	391.8	435.2	392.3	447.4	397.8	391.6	0.9703	0.9936	0.9883	0.9902	0.1287	0.1518	0.1773	0.2345	0.9345	0.969	0.9687	0.4795	0.9734	0.1082	0.1422	0.9967	FALSE
gi|52001227|gb|AAU21494.1|	0.3218	0.5805	0.8672	0.3479	0.7247	-0.1331	-0.6006	0.2721	0.9507	0.9083	0.8704	0.2831	0.4579	0.3477	0.8386	0.5701	375.1	403.9	340.8	379.1	438.9	415.2	378.2	355.6	383.1	377.3	386.7	409.8	422.9	381.3	769	727.3	0.3218	0.4527	0.6037	0.3453	0.6585	0.1326	0.03175	0.1867	0.9156	0.9083	0.8752	0.2323	0.389	0.2964	0.7746	0.3968	FALSE
gi|52001227|gb|AAU21494.1|	0.9788	0.9686	-0.3507	0.9791	0.1779	-0.03238	-0.4392	0.8483	0.9989	-0.2293	0.9896	0.9152	0.8756	0.5194	0.6379	0.9469	456.5	388.7	569.7	384.2	505	445.7	810.5	737.1	383.1	407.8	391.8	455.6	458.5	447.4	433.4	462.8	0.9657	0.9434	0.1343	0.9585	0.1275	0.0826	0.1878	0.8505	0.9987	0.393	0.9763	0.8926	0.7979	0.5242	0.2606	0.9469	FALSE
gi|52001227|gb|AAU21494.1|	0.9931	0.9912	0.9949	0.973	0.1341	0.04296	0.9967	0.9892	0.9845	0.9799	0.9894	0.9713	0.9113	0.3856	0.3186	0.9956	522.6	520.9	534	516.4	708.5	598.3	525.7	503.1	525.5	529.9	539.2	521.7	534.7	767.8	743.6	528.9	0.9755	0.9635	0.9863	0.9782	0.1019	0.13	0.9928	0.9914	0.9774	0.9721	0.9799	0.9518	0.9375	0.304	0.2771	0.9867	TRUE
gi|52001227|gb|AAU21494.1|	0.9886	0.9884	0.9935	0.9938	-0.06847	-0.234	0.9976	0.9955	0.9895	0.9914	0.9872	0.9944	0.9924	-0.3491	0.1457	0.9935	522.6	515.8	534	511.3	505	547.5	525.7	503.1	525.5	524.8	534.2	521.7	529.7	493.2	499.5	528.9	0.9791	0.9807	0.9789	0.9858	0.1077	0.08578	0.9895	0.9928	0.9808	0.9844	0.984	0.9881	0.9826	0.04981	0.2288	0.98	TRUE
gi|52001227|gb|AAU21494.1|	0.996	0.998	0.9984	0.9981	0.9046	0.1659	0.8028	0.8266	0.9957	0.9973	0.9978	0.8142	0.8279	0.8444	0.1149	0.9976	980.4	963.4	1012	974.1	1034	796.7	1238	1190	998.5	992.7	1012	1203	1221	1210	677.5	1002	0.9959	0.9976	0.9979	0.9973	0.8364	0.1578	0.8066	0.8143	0.9951	0.9971	0.9978	0.813	0.8167	0.8121	0.112	0.9947	TRUE
gi|52001227|gb|AAU21494.1|	0.9957	0.9969	0.9987	0.9981	0.1865	0.1889	0.9098	0.9063	0.997	0.9982	0.9961	0.899	0.8667	0.8402	0.8822	0.998	975.3	958.3	1012	969	1126	1076	1095	1052	993.5	992.7	1007	1066	1084	1210	1079	1002	0.9954	0.9965	0.9984	0.9979	0.1848	0.2379	0.901	0.9042	0.9948	0.996	0.9971	0.8986	0.8715	0.8081	0.8577	0.9977	TRUE
gi|52001227|gb|AAU21494.1|	0.8486	0.3373	0.7203	0.8826	0.07453	0.04335	0.05947	0.1196	0.9546	0.9739	0.2375	-0.015	0.1234	0.4265	0.1296	0.7509	710.8	714.2	717.1	684.2	754.2	725.5	713.9	640.4	708.6	702.8	742.7	689.5	677.2	879.7	677.5	706.9	0.892	0.5566	0.7248	0.7118	0.09932	0.102	0.04488	0.1275	0.8819	0.955	0.5291	0.06643	0.1215	0.4112	0.1289	0.7555	FALSE
gi|52001227|gb|AAU21494.1|	0.9909	0.8966	0.7203	0.2279	0.2039	0.1505	0.2605	0.2795	0.9784	0.9119	0.2596	0.247	0.396	0.4062	0.4125	0.8814	787.1	765	717.1	699.5	1003	969.6	881.7	848.9	800.2	794.3	742.7	684.5	895.9	879.7	896.2	798.5	0.9861	0.8919	0.7262	0.5565	0.1796	0.1306	0.2332	0.2409	0.9331	0.9256	0.5357	0.1991	0.3367	0.4037	0.3413	0.8331	TRUE
gi|52001227|gb|AAU21494.1|	0.9731	0.6863	0.9654	0.9639	0.2521	0.1548	0.156	0.1611	0.8537	0.7555	0.6943	0.3203	0.1579	-0.01661	0.1405	0.9304	695.6	683.6	712.1	684.2	794.9	781.4	663	640.4	708.6	702.8	732.5	669.2	682.2	793.3	677.5	706.9	0.9531	0.8108	0.8541	0.9543	0.1769	0.1786	0.1564	0.1722	0.8631	0.8992	0.7896	0.3229	0.1896	0.09093	0.1432	0.8695	FALSE
gi|52001227|gb|AAU21494.1|	0.9898	0.9623	0.8084	0.758	0.1408	0.09036	0.5891	0.6509	0.9802	0.9838	0.8976	0.6723	0.9847	0.6007	0.8462	0.9525	1052	1035	1088	1045	1146	1122	1106	1063	1070	1059	1246	1061	1074	1383	1074	1078	0.9739	0.8636	0.7727	0.7084	0.1788	0.1175	0.583	0.5763	0.9746	0.9663	0.8284	0.6365	0.8409	0.4145	0.7421	0.8782	TRUE
gi|118776566|gb|ABL14268.1|	0.9532	0.8493	0.8294	0.7002	-0.2611	0.02344	0.718	0.5174	0.968	0.9252	0.7994	0.1107	0.2233	0.8223	0.3798	0.9274	359.9	454.8	422.2	374	510.1	382.5	332.4	350.5	378	362	422.3	842.1	468.6	274.5	280.8	442.4	0.5687	0.2987	0.3237	0.2467	0.07362	0.1528	0.1239	0.09953	0.4898	0.4943	0.2423	0.1167	0.1459	0.2417	0.1284	0.4294	TRUE
gi|118776566|gb|ABL14268.1|	0.9984	0.9936	0.9904	0.9711	-0.03406	0.05344	0.9417	0.8982	0.9929	0.9918	0.9809	0.9916	0.8787	0.9538	0.8432	0.9896	278.5	271.7	274.7	272.3	300.2	305.3	271.4	274.2	276.3	275.5	274.8	277.6	275.4	274.5	275.7	274.6	0.9949	0.9629	0.9828	0.9777	0.1147	0.1303	0.9318	0.9002	0.9463	0.9825	0.9438	0.9225	0.7871	0.9152	0.7615	0.9903	TRUE
gi|118776566|gb|ABL14268.1|	0.9994	0.9996	0.9988	0.9918	-0.359	-0.09606	0.8157	0.1427	0.993	0.9933	0.9939	0.999	0.794	0.9852	0.9713	0.9968	390.4	383.6	396.7	389.2	489.8	491.5	479.9	498	388.2	392.5	391.8	394.5	514.4	462.7	474.1	396.7	0.9201	0.9398	0.9383	0.8887	0.1265	0.127	0.564	0.3976	0.7942	0.8824	0.8528	0.9612	0.6589	0.9253	0.9033	0.9237	TRUE
gi|118776566|gb|ABL14268.1|	0.9988	0.9941	0.9975	0.999	0.5483	0.6169	0.9887	0.9857	0.9967	0.9985	0.9744	0.9849	0.9811	0.6289	0.6373	0.9979	482	480.2	493.4	475.7	484.7	481.3	530.8	513.3	489.9	489.2	498.6	491.2	499.1	564.4	550.3	488.2	0.9731	0.8734	0.923	0.9242	0.3869	0.4	0.8962	0.9059	0.8913	0.9733	0.8157	0.8869	0.786	0.5197	0.5226	0.9328	TRUE
gi|118776566|gb|ABL14268.1|	0.9968	0.9979	0.9907	0.9953	0.2369	0.1587	0.03911	0.3622	0.9956	0.9966	0.9951	0.13	0.9793	0.1652	0.2388	0.996	385.3	383.6	396.7	384.2	1470	471.2	530.8	406.5	388.2	382.4	391.8	435.2	392.3	447.4	397.8	391.6	0.9703	0.9936	0.9883	0.9902	0.1287	0.1518	0.1773	0.2345	0.9345	0.969	0.9687	0.4795	0.9734	0.1082	0.1422	0.9967	FALSE
gi|118776566|gb|ABL14268.1|	0.3218	0.5805	0.8672	0.3479	0.7247	-0.1331	-0.6006	0.2721	0.9507	0.9083	0.8704	0.2831	0.4579	0.3477	0.8386	0.5701	375.1	403.9	340.8	379.1	438.9	415.2	378.2	355.6	383.1	377.3	386.7	409.8	422.9	381.3	769	727.3	0.3218	0.4527	0.6037	0.3453	0.6585	0.1326	0.03175	0.1867	0.9156	0.9083	0.8752	0.2323	0.389	0.2964	0.7746	0.3968	FALSE
gi|118776566|gb|ABL14268.1|	0.9788	0.9686	-0.3507	0.9791	0.1779	-0.03238	-0.4392	0.8483	0.9989	-0.2293	0.9896	0.9152	0.8756	0.5194	0.6379	0.9469	456.5	388.7	569.7	384.2	505	445.7	810.5	737.1	383.1	407.8	391.8	455.6	458.5	447.4	433.4	462.8	0.9657	0.9434	0.1343	0.9585	0.1275	0.0826	0.1878	0.8505	0.9987	0.393	0.9763	0.8926	0.7979	0.5242	0.2606	0.9469	FALSE
gi|118776566|gb|ABL14268.1|	0.9931	0.9912	0.9949	0.973	0.1341	0.04296	0.9967	0.9892	0.9845	0.9799	0.9894	0.9713	0.9113	0.3856	0.3186	0.9956	522.6	520.9	534	516.4	708.5	598.3	525.7	503.1	525.5	529.9	539.2	521.7	534.7	767.8	743.6	528.9	0.9755	0.9635	0.9863	0.9782	0.1019	0.13	0.9928	0.9914	0.9774	0.9721	0.9799	0.9518	0.9375	0.304	0.2771	0.9867	TRUE
gi|118776566|gb|ABL14268.1|	0.9886	0.9884	0.9935	0.9938	-0.06847	-0.234	0.9976	0.9955	0.9895	0.9914	0.9872	0.9944	0.9924	-0.3491	0.1457	0.9935	522.6	515.8	534	511.3	505	547.5	525.7	503.1	525.5	524.8	534.2	521.7	529.7	493.2	499.5	528.9	0.9791	0.9807	0.9789	0.9858	0.1077	0.08578	0.9895	0.9928	0.9808	0.9844	0.984	0.9881	0.9826	0.04981	0.2288	0.98	TRUE
gi|118776566|gb|ABL14268.1|	0.996	0.998	0.9984	0.9981	0.9046	0.1659	0.8028	0.8266	0.9957	0.9973	0.9978	0.8142	0.8279	0.8444	0.1149	0.9976	980.4	963.4	1012	974.1	1034	796.7	1238	1190	998.5	992.7	1012	1203	1221	1210	677.5	1002	0.9959	0.9976	0.9979	0.9973	0.8364	0.1578	0.8066	0.8143	0.9951	0.9971	0.9978	0.813	0.8167	0.8121	0.112	0.9947	TRUE
gi|118776566|gb|ABL14268.1|	0.9957	0.9969	0.9987	0.9981	0.1865	0.1889	0.9098	0.9063	0.997	0.9982	0.9961	0.899	0.8667	0.8402	0.8822	0.998	975.3	958.3	1012	969	1126	1076	1095	1052	993.5	992.7	1007	1066	1084	1210	1079	1002	0.9954	0.9965	0.9984	0.9979	0.1848	0.2379	0.901	0.9042	0.9948	0.996	0.9971	0.8986	0.8715	0.8081	0.8577	0.9977	TRUE
gi|118776566|gb|ABL14268.1|	0.8486	0.3373	0.7203	0.8826	0.07453	0.04335	0.05947	0.1196	0.9546	0.9739	0.2375	-0.015	0.1234	0.4265	0.1296	0.7509	710.8	714.2	717.1	684.2	754.2	725.5	713.9	640.4	708.6	702.8	742.7	689.5	677.2	879.7	677.5	706.9	0.892	0.5566	0.7248	0.7118	0.09932	0.102	0.04488	0.1275	0.8819	0.955	0.5291	0.06643	0.1215	0.4112	0.1289	0.7555	FALSE
gi|118776566|gb|ABL14268.1|	0.9909	0.8966	0.7203	0.2279	0.2039	0.1505	0.2605	0.2795	0.9784	0.9119	0.2596	0.247	0.396	0.4062	0.4125	0.8814	787.1	765	717.1	699.5	1003	969.6	881.7	848.9	800.2	794.3	742.7	684.5	895.9	879.7	896.2	798.5	0.9861	0.8919	0.7262	0.5565	0.1796	0.1306	0.2332	0.2409	0.9331	0.9256	0.5357	0.1991	0.3367	0.4037	0.3413	0.8331	TRUE
gi|118776566|gb|ABL14268.1|	0.9731	0.6863	0.9654	0.9639	0.2521	0.1548	0.156	0.1611	0.8537	0.7555	0.6943	0.3203	0.1579	-0.01661	0.1405	0.9304	695.6	683.6	712.1	684.2	794.9	781.4	663	640.4	708.6	702.8	732.5	669.2	682.2	793.3	677.5	706.9	0.9531	0.8108	0.8541	0.9543	0.1769	0.1786	0.1564	0.1722	0.8631	0.8992	0.7896	0.3229	0.1896	0.09093	0.1432	0.8695	FALSE
gi|118776566|gb|ABL14268.1|	0.9898	0.9623	0.8084	0.758	0.1408	0.09036	0.5891	0.6509	0.9802	0.9838	0.8976	0.6723	0.9847	0.6007	0.8462	0.9525	1052	1035	1088	1045	1146	1122	1106	1063	1070	1059	1246	1061	1074	1383	1074	1078	0.9739	0.8636	0.7727	0.7084	0.1788	0.1175	0.583	0.5763	0.9746	0.9663	0.8284	0.6365	0.8409	0.4145	0.7421	0.8782	TRUE
gi|118776566|gb|ABL14268.1|	0.9985	0.8114	0.9994	0.638	0.5563	0.3459	0.9904	0.8242	0.9997	0.9989	0.9996	0.8528	0.7225	0.7921	0.8049	0.9987	370.1	551.4	376.4	521.5	535.5	516.9	485	386.1	373	372.2	371.4	389.5	392.3	391.5	402.8	371.2	0.9875	0.4947	0.977	0.495	0.2973	0.2812	0.9606	0.8062	0.9335	0.9563	0.9598	0.7742	0.6262	0.751	0.6779	0.9832	TRUE
gi|118776566|gb|ABL14268.1|	0.9446	0.9415	0.7506	0.7902	0.5486	0.4576	0.4452	-0.4093	0.9457	0.8483	0.9174	0.8566	0.9508	-0.02641	-0.07722	0.9281	451.4	444.6	442.5	424.8	433.8	415.2	490.1	574.3	454.3	433.2	437.5	420	422.9	427.1	1217	457.7	0.9427	0.9404	0.7828	0.7437	0.3383	0.2697	0.3269	0.03848	0.9478	0.8333	0.8837	0.871	0.9473	0.1391	0.05189	0.9265	FALSE
gi|253289|gb|AAB22817.1|	0.9891	0.9568	0.6177	0.4307	0.03356	0.6317	0.5981	0.6715	0.9921	0.268	0.2366	0.6306	0.6817	0.9845	0.9565	0.9584	654.9	643	707	674.1	1794	715.3	688.5	660.8	667.9	657	702	750.6	702.6	747.5	758.9	671.3	0.9748	0.9234	0.2957	0.3381	0.1131	0.2382	0.35	0.3593	0.9631	0.268	0.1398	0.6043	0.3864	0.8007	0.7618	0.9274	TRUE
gi|253289|gb|AAB22817.1|	0.9523	0.96	0.3887	0.3608	0.3949	0.7369	0.3768	0.447	0.9598	0.4189	0.3832	0.4089	0.3695	0.388	0.388	0.922	1143	1136	1175	1137	988.2	1259	1177	1139	1161	1150	1175	1152	1165	1495	875.9	1175	0.9634	0.8896	0.2815	0.2363	0.2579	0.4615	0.2808	0.3201	0.9056	0.3138	0.2728	0.2908	0.262	0.2534	0.2214	0.8615	TRUE
gi|253289|gb|AAB22817.1|	0.9972	0.9944	0.4681	0.8642	0.4541	0.8074	0.7175	0.5156	0.5024	0.5207	-0.3137	0.8526	-0.01128	0.5129	0.7664	0.997	1138	1126	1175	1127	1166	1127	1167	1124	1161	1135	1104	1132	1196	1612	1140	1170	0.9635	0.9598	0.4076	0.4849	0.2666	0.4615	0.5703	0.4007	0.6734	0.3499	0.06953	0.6524	0.1697	0.1872	0.6606	0.9802	TRUE
gi|253289|gb|AAB22817.1|	0.9587	0.9016	0.9517	0.7605	-0.1033	0.316	0.801	0.8852	0.847	0.8414	0.4846	-0.06903	-0.1673	0.5428	-0.124	0.9199	1326	1319	1358	1310	1434	1476	1355	1297	1344	1303	1343	1590	1435	1734	1512	1373	0.9197	0.7825	0.8982	0.6913	0.1044	0.2112	0.7785	0.8101	0.8441	0.7735	0.4288	0.08235	0.1718	0.2845	0.1369	0.895	TRUE
gi|253289|gb|AAB22817.1|	0.9648	0.8954	0.5864	-0.1149	0.2539	0.6852	0.5393	0.5331	0.9265	0.08159	0.5877	0.7663	0.8159	0.1846	0.1693	0.8668	1703	1696	1742	1685	1743	2004	1821	1788	1731	1705	1713	1753	1786	1978	2005	1765	0.9303	0.9283	0.4679	0.1667	0.3126	0.4683	0.4054	0.4511	0.8957	0.2345	0.3987	0.5538	0.5621	0.1687	0.1693	0.8762	TRUE
gi|158121995|gb|ABW17159.1|	0.9968	0.9886	0.5118	0.2929	-0.3136	0.0273	0.02602	0.5639	0.9898	0.4632	0.373	0.9109	0.7261	0.2469	0.1057	0.9871	1255	1238	1302	1264	1329	1415	1294	1200	1273	1267	1307	1376	1399	1714	1323	1292	0.9833	0.9596	0.3825	0.2116	0.1472	0.09247	0.1152	0.4383	0.9825	0.3214	0.2803	0.7531	0.4952	0.185	0.103	0.9707	TRUE
gi|158121995|gb|ABW17159.1|	0.9832	0.9304	0.2502	0.37	0.2336	-0.06971	0.2949	0.3377	0.9491	-0.05345	0.1593	0.3097	0.7625	0.3601	0.02931	0.9504	1255	1243	1266	1208	1192	1384	1426	1424	1283	1242	1246	1280	1242	1785	1400	1297	0.9468	0.8741	0.2317	0.253	0.188	0.1524	0.3337	0.2972	0.8247	0.1956	0.1788	0.3035	0.6307	0.1696	0.1325	0.7805	TRUE
gi|52001223|gb|AAU21492.1|	0.5302	0.9899	0.9091	0.9929	0.553	0.1882	0.9034	0.9839	0.5853	-0.5979	0.8938	0.9853	0.8399	-0.07546	-0.283	0.9936	1321	1304	1363	1310	1419	1343	1360	1312	1344	1430	1338	1325	1349	1780	1140	1358	0.5534	0.8155	0.728	0.7804	0.215	0.1574	0.7337	0.9055	0.4075	0.1309	0.6261	0.9196	0.7709	0.1465	0.2451	0.8573	TRUE
gi|52001223|gb|AAU21492.1|	0.9592	0.7942	0.5407	0.7183	0.4462	0.6184	0.9265	0.9763	0.1309	0.2304	0.6646	0.9847	0.9954	-0.1261	0.7022	0.5313	1148	1136	1190	1142	1126	1239	1238	1180	1217	1161	1175	1163	1176	1546	1171	1185	0.8774	0.7016	0.5998	0.5858	0.2415	0.2374	0.8339	0.874	0.395	0.4232	0.5746	0.8458	0.8636	0.1306	0.6312	0.6957	TRUE
gi|66735602|gb|AAY54009.1|	0	-0.003156	-0.132	0.07192	0.3777	-0.1092	0.5345	-0.2867	0.9949	-0.01417	-0.06831	0.492	0.1577	0.5632	-0.1912	-0.009631	380.2	719.2	747.7	948.7	386.8	430.5	454.5	452.2	342.4	824.8	864.8	414.9	438.1	661	733.4	742.5	0.6385	0.09928	0.08415	0.2011	0.314	0.1311	0.3249	0.04548	0.8844	0.06634	0.04443	0.2233	0.1396	0.5938	0.1514	0.08549	FALSE
gi|66735602|gb|AAY54009.1|	0.9987	0.9944	0.1382	0.6795	0.6812	0.2633	0.02238	-0.4161	0.9905	0.9494	0.6875	0.5708	0.688	0.4994	0.3604	0.9898	471.8	464.9	564.6	470.6	499.9	496.6	637.6	538.7	469.6	479	473.1	450.5	448.3	518.6	550.3	478	0.9944	0.996	0.4469	0.7266	0.5122	0.206	0.2026	0.03998	0.9873	0.9539	0.7314	0.4949	0.4977	0.4852	0.2807	0.9505	TRUE
gi|161610580|gb|ABX75045.1|	0.9924	0.9991	0.9789	0.9677	-0.2533	0.7639	0.9944	0.9907	0.9908	0.9043	0.9015	0.9907	0.9243	0.8414	0.9667	0.9929	517.6	520.9	539.1	511.3	1009	532.2	530.8	508.2	520.5	529.9	539.2	521.7	534.7	528.8	540.2	534	0.8999	0.854	0.8324	0.8284	0.1455	0.5808	0.7403	0.7854	0.8994	0.8378	0.6883	0.9184	0.7549	0.8154	0.8073	0.8463	FALSE
gi|161610580|gb|ABX75045.1|	0.9957	0.9847	0.7295	0.7889	0.4405	0.3572	0.5097	0.5097	0.9668	0.8748	0.927	0.5097	0.5097	0.5097	0.5097	0.9598	507.4	515.8	544.2	521.5	566.1	567.8	586.7	559	525.5	519.7	529.1	745.5	789	752.6	957.2	539.1	0.9961	0.9827	0.6481	0.5787	0.2876	0.1337	0.2524	0.2615	0.8714	0.8608	0.4622	0.3762	0.2954	0.3316	0.4702	0.9425	FALSE
gi|161610580|gb|ABX75045.1|	0.9459	0.6988	-0.06253	0.1382	0.4997	0.09898	0.1913	0.289	0.9216	0.5023	-0.2677	0.6286	0.7332	-0.2028	-0.03643	0.7914	1219	1207	1221	1203	1395	1377	1222	1180	1243	1227	1221	1295	1323	1602	1654	1261	0.953	0.6837	0.05161	0.1851	0.3297	0.1582	0.3227	0.4377	0.9285	0.4816	0.06359	0.4103	0.6234	0.08299	0.1519	0.76	TRUE
gi|52001225|gb|AAU21493.1|	0.7455	0.5417	0.8456	0.7125	0.5124	0.3538	0.9423	0.9326	-0.06631	0.1756	0.1044	0.9014	0.8634	0.953	0.9786	0.7773	492.1	490.4	503.5	485.9	637.3	522	515.5	498	1243	585.8	508.7	506.4	509.3	498.3	504.6	498.4	0.4505	0.476	0.6963	0.6545	0.3283	0.3063	0.924	0.9161	0.0716	0.1043	0.1869	0.8711	0.8494	0.9391	0.9669	0.6553	FALSE
gi|52001225|gb|AAU21493.1|	0.7846	0.8422	0.9487	0.8398	-0.204	0.1382	0.9537	0.99	0.7415	0.4789	0.8508	0.9398	0.9336	0.6495	0.7275	0.9569	858.3	836.2	701.9	669	840.7	756	851.2	818.4	540.8	707.9	534.2	847.2	860.3	844.1	860.6	691.7	0.576	0.6836	0.929	0.9105	0.09157	0.1264	0.921	0.9276	0.5344	0.3981	0.61	0.7803	0.7121	0.6776	0.5648	0.9355	FALSE
gi|52001225|gb|AAU21493.1|	0.9861	0.9881	0.8412	0.6846	-0.2704	0.674	0.7596	0.8611	0.9505	0.7754	0.5613	0.8376	0.2992	0.6879	0.2964	0.9855	1235	1223	1282	1223	1706	1352	1273	1225	1253	1354	1343	1234	1394	1678	1364	1277	0.9669	0.932	0.7656	0.7165	0.07596	0.6289	0.7216	0.7856	0.8778	0.6033	0.351	0.8406	0.1979	0.5562	0.2525	0.9574	TRUE
gi|124020|sp|P01066.1|IBB1_ARAHY	0.9873	0.9751	0.963	0.914	0.3843	0.001592	0	0.07187	0.9651	0.9217	0.8727	0.5364	0.1638	0.1556	0.1567	0.9822	990.6	978.6	1027	984.3	1054	1092	1014	711.6	1009	997.8	1012	1010	900.9	1271	1039	1017	0.9758	0.9714	0.9583	0.9525	0.3383	0.07467	0.1895	0.1601	0.9697	0.9138	0.8933	0.5364	0.1618	0.1752	0.1912	0.9834	TRUE
gi|124020|sp|P01066.1|IBB1_ARAHY	0.8394	0.1321	0.1722	0.1214	0.1474	0.8862	0.06581	0.1744	0.9076	0.1248	0.221	0.1113	0.4254	0.008229	0.2043	0.245	919.4	912.5	966.4	958.9	1003	913.6	1090	965.9	942.6	972.3	941	969.3	778.9	1114	952.1	946	0.8687	0.1671	0.2245	0.1485	0.1701	0.8862	0.09689	0.1742	0.8417	0.1182	0.251	0.1109	0.4371	0.06576	0.1981	0.208	TRUE
gi|312599833|gb|ADQ91842.1|	0.9742	0.1638	0.05821	-0.04775	0.04925	0.5022	0.354	-0.05461	0.9338	-0.1095	0.5349	0.05163	-0.2193	0.1168	-0.08884	0.1753	838	1172	1205	1157	835.6	857.7	815.6	904.9	851	1191	844.4	1132	855.2	1063	906.4	1180	0.9648	0.2998	0.2534	0.2146	0.2145	0.3214	0.3031	0.08301	0.9128	0.1555	0.5029	0.2115	0.12	0.2329	0.1247	0.3977	TRUE
gi|312599817|gb|ADQ91834.1|	0.962	0.9567	0.9285	0.8623	0.502	0.4272	0.5539	0.5539	0.9339	0.9537	0.8638	0.6537	0.7219	0.5539	0.7972	0.9641	553.2	546.3	574.7	552	672.9	969.6	754.6	991.4	566.2	555.3	574.8	557.3	611	594.9	875.9	569.6	0.9364	0.9375	0.8784	0.8775	0.4105	0.3029	0.04047	0.07526	0.8818	0.9452	0.8606	0.5874	0.4382	0.3327	0.6377	0.8997	FALSE
gi|118452819|gb|ABK92180.1|	0.9952	0.9554	0.7501	0.7114	0.828	0.8852	0.6962	0.7558	0.9994	0.7558	0.7558	0.4947	0.7558	0.7621	0.7904	0.9831	893.9	902.3	956.2	928.3	489.8	471.2	952.9	854	912.1	590.9	554.5	933.7	911.1	879.7	891.1	930.7	0.9892	0.8101	0.4586	0.3567	0.7266	0.7316	0.4442	0.7533	0.9903	0.4413	0.4097	0.31	0.3874	0.7369	0.5983	0.9815	FALSE
[truncated: 55 more columns]

## Sheet: probability and ratios
Accession	Mass	Score	Sequence	z	Intensity(1)	Intensity(2)	Intensity(9)	Intensity(10)	Intensity(3)	Intensity(4)	Intensity(11)	Intensity(12)	Intensity(5)	Intensity(6)	Intensity(13)	Intensity(14)	Intensity(7)	Intensity(8)	Intensity(15)	Intensity(16)					16	16	16	16	16	16	16	16		24	24	24	24	24	24	24	24		48	48	48	48	48	48	48
ABL14270.1, ara h 3	60681	11360	TANELNLLILR	3	224700	79810	122400	136700	22330	7092	56420	49500	63140	17470	4919	412.8	877.9	6163	41990	50760					0.0993769	0.088861	0.460948	0.362107	0.252823	-1.9838	0.0166371	1.77892	1.30103	0.280997	0.218895	0.0401879	0.00301975	0.135775	-2.88071	0.0120823	1.91785		0.00390699	0.0772209	0.343056	0.371324	0.198877	-2.33005	0.0124804
ABL14270.1, ara h 3	60681	11360	TANELNLLILR	2	1784000	925800	1293000	1426000	194500	94420	536600	510700	454200	218700	9800	4199	99920	178000	443400	544300					0.109025	0.101987	0.415004	0.358135	0.246038	-2.02305	0.00275014	2.56064		0.254596	0.236228	0.00757927	0.0029446	0.125337	-2.99611	0.00122494	2.91188		0.056009	0.192266	0.342923	0.381697	0.243224	-2.03964	0.00235068
ABL14270.1, ara h 3	60681	11360	AHVQVVDSNGNR	3	21700	5384	0	0	3134	12830	3696	5677	5281	1258	1264	42.02	14.64	1680	15960	20680					0.144424	2.38299	#DIV/0!	#DIV/0!	#DIV/0!	#DIV/0!	0.940371	0.0267007		0.243364	0.233655	#DIV/0!	#DIV/0!	#DIV/0!	#DIV/0!	0.395876	0.40244		0.000674654	0.312036	#DIV/0!	#DIV/0!	#DIV/0!	#DIV/0!	0.712207
ABL14270.1, ara h 3	60681	11360	FFVPPFQQSPR	2	954900	507800	699500	839700	202000	107400	180700	179600	305300	168000	23540	2897	0	90340	160400	219400					0.21154	0.211501	0.258327	0.213886	0.223814	-2.15963	0.00103396	2.9855		0.319719	0.330839	0.0336526	0.00345004	0.171915	-2.54023	0.0019323	2.71392		0	0.177905	0.229307	0.261284	0.167124	-2.58101	0.00105138
ABL14270.1, ara h 3	60681	11360	SPDIYNPQAGSLK	3	374200	135600	210700	252400	101300	36610	187900	145100	794000	303400	7225	2741	219800	87420	683400	658500					0.270711	0.269985	0.891789	0.574881	0.501842	-0.994696	0.0792423	1.10104		2.12186	2.23746	0.0342905	0.0108597	1.10112	0.13897	0.867288	0.0618366		0.587386	0.64469	3.24347	2.60895	1.77113	0.824667	0.330931
ABL14270.1, ara h 3	60681	11360	SPDIYNPQAGSLK	2	3082000	1493000	2351000	2771000	812200	404000	2071000	1786000	6182000	3002000	11750	5000	1883000	901700	8491000	8992000					0.26353	0.270596	0.880902	0.644533	0.51489	-0.957663	0.0694579	1.15828		2.00584	2.01072	0.00499787	0.0018044	1.00584	0.00840059	0.93734	0.028103		0.610967	0.603952	3.61165	3.24504	2.0179	1.01286	0.267232
ABL14270.1, ara h 3	60681	11360	SQSENFEYVAFK	2	1832000	938300	1555000	1878000	459200	231600	1243000	1252000	2740000	1274000	3958	2050	394600	232600	2872000	3145000					0.250655	0.246829	0.799357	0.666667	0.490877	-1.02657	0.069356	1.15892		1.49563	1.35777	0.00254534	0.00109159	0.714261	-0.485476	0.456724	0.340346		0.215393	0.247895	1.84695	1.67465	0.996222	-0.00546105	0.896215
ABL14270.1, ara h 3	60681	11360	WLGLSAEYGNLYR	3	436500	156000	187900	234500	41.03	2720	12140	16720	4819	5216	0	519.4	125.1	2580	28340	31500					9.39977e-05	0.0174359	0.0646088	0.0713006	0.0383598	-4.70426	0.00804792	2.09432		0.0110401	0.0334359	0	0.00221493	0.0116727	-6.42071	0.00725643	2.13928		0.000286598	0.0165385	0.150825	0.134328	0.0754946	-3.72748	0.00955811
ABL14270.1, ara h 3	60681	11360	WLGLSAEYGNLYR	2	3008000	1334000	2068000	2134000	161800	61340	130300	125500	199900	175900	6187	4463	120600	49460	248100	277500					0.0537899	0.045982	0.0630077	0.0588097	0.0553973	-4.17404	0.00107719	2.96771		0.0664561	0.131859	0.00299178	0.00209138	0.0508496	-4.29762	0.00106883	2.97109		0.0400931	0.0370765	0.119971	0.130037	0.0817945	-3.61185	0.00130865
ABL14270.1, ara h 3	60681	11360	FNLAGNHEQEFLR	3	3132000	2375000	3106000	3546000	827700	398200	2163000	2091000	3652000	1807000	3861	0	246300	132500	5418000	5210000					0.264272	0.167663	0.696394	0.589679	0.429502	-1.21926	0.0166934	1.77745		1.16603	0.760842	0.00124308	0	0.482028	-1.05281	0.11419	0.942371		0.0786398	0.0557895	1.74437	1.46926	0.837014	-0.256676	0.854052
ABL14270.1, ara h 3	60681	11360	FNLAGNHEQEFLR	2	924900	820200	1165000	1485000	649300	141300	694800	664800	659400	367400	1817	418.8	31050	29100	1404000	1437000					0.702022	0.172275	0.596395	0.447677	0.479592	-1.06012	0.0299435	1.5237		0.712942	0.44794	0.00155966	0.00028202	0.290681	-1.78249	0.00823535	2.08432		0.0335712	0.0354792	1.20515	0.967677	0.560469	-0.835293	0.416114
ABL14270.1, ara h 3	60681	11360	GENESEEQGAIVTVK	2	1666000	654800	672400	880100	400500	366400	298400	413200	469800	152300	11500	1277	640200	286700	330000	608800					0.240396	0.55956	0.443783	0.469492	0.428308	-1.22328	0.0465432	1.33214		0.281993	0.23259	0.0171029	0.00145097	0.133284	-2.90742	0.0213826	1.66994		0.384274	0.437844	0.490779	0.69174	0.501159	-0.99666	0.0968369
ABL14270.1, ara h 3	60681	11360	NRSPDIYNPQAGSLK	3	533500	375900	601800	686600	213200	132200	490500	472800	527900	205400	30790	17570	332800	137500	207800	150700					0.399625	0.351689	0.815055	0.688611	0.563745	-0.826886	0.0946651	1.02381		0.989503	0.546422	0.0511632	0.0255899	0.40317	-1.31054	0.0402808	1.3949		0.623805	0.365789	0.345297	0.219487	0.388595	-1.36366	0.00505035
ABL14270.1, ara h 3	60681	11360	RFNLAGNHEQEFLR	3	471400	310800	321700	317900	570800	162400	269600	149800	727300	351000	5077	450.7	300300	154400	91460	68550					1.21086	0.522523	0.838048	0.471217	0.760662	-0.394672	0.546524	0.262391		1.54285	1.12934	0.0157818	0.00141774	0.672349	-0.572719	0.650235	0.18693		0.637039	0.496782	0.284302	0.215634	0.408439	-1.29181	0.0209247
ABL14270.1, ara h 3	60681	11360	RPFYSNAPQEIFIQQGR	3	3372000	1787000	2093000	2003000	190400	93590	528600	509800	352100	158400	8754	5230	5417	75550	183800	181100					0.056465	0.0523727	0.252556	0.254518	0.153978	-2.6992	0.00185665	2.73127		0.104419	0.0886402	0.00418251	0.00261108	0.0499631	-4.32299	0.00102139	2.99081		0.00160647	0.0422776	0.0878165	0.0904144	0.0555287	-4.17062	0.000885979
ABL14270.1, ara h 3	60681	11360	SPDEEEEYDEDEYAEEER	3	381700	132400	127800	66410	212100	92020	120200	92780	429300	161700	3447	1782	251900	105500	196200	158200					0.555672	0.695015	0.940532	1.39708	0.897074	-0.1567	0.549431	0.260087		1.12471	1.2213	0.0269718	0.0268333	0.599952	-0.73708	0.826696	0.0826539		0.659942	0.796828	1.53521	2.38217	1.34354	0.426037	0.991255
ABL14270.1, ara h 3	60681	11360	SPDEEEEYDEDEYAEEER	2	560400	269200	214000	102800	355400	112600	142200	176900	690800	216900	73.86	910.3	327300	127000	254800	307500					0.63419	0.418276	0.664486	1.72082	0.859442	-0.218527	0.452296	0.344577		1.23269	0.805721	0.00034514	0.00885506	0.511903	-0.966058	0.764756	0.116477		0.584047	0.471768	1.19065	2.99125	1.30943	0.388937	0.772957
ABL14270.1, ara h 3	60681	11360	NALFVPHYNTNAHSIIYALR	4	1629000	924800	382100	438900	122400	73490	124500	127300	362000	151700	13440	6191	246100	147300	150100	165600					0.0751381	0.0794658	0.325831	0.290043	0.19262	-2.37617	0.0445486	1.35117		0.222222	0.164035	0.035174	0.0141057	0.108884	-3.19913	0.0559623	1.2521		0.151074	0.159278	0.392829	0.377307	0.270122	-1.88832	0.0610297
ABL14270.1, ara h 3	60681	11360	NALFVPHYNTNAHSIIYALR	3	528000	360100	296100	564200	92460	20520	55720	48690	86960	56790	1411	2410	89750	35410	67830	67380					0.175114	0.0569842	0.18818	0.0862992	0.126644	-2.98115	0.00118606	2.92589		0.164697	0.157706	0.00476528	0.00427153	0.08286	-3.59318	0.0010715	2.97001		0.169981	0.0983338	0.229078	0.119426	0.154205	-2.69708	0.00129985
ABL14270.1, ara h 3	60681	11360	KSPDEEEEYDEDEYAEEER	3	493500	385200	98520	28730	435100	277300	169400	240200	896800	344400	9283	0	596000	278400	106600	225600					0.881662	0.719886	1.71945	8.3606	2.9204	1.54617	0.824104	0.0840179		1.81722	0.894081	0.0942245	0	0.701382	-0.511727	0.806111	0.0936051		1.2077	0.722741	1.08201	7.85242	2.71622	1.4416	0.753976
ABL14270.1, ara h 3	60681	11360	GYFGLIFPGCPSTYEEPAQQGR	3	3267000	913700	461500	464500	246300	77690	115000	92320	501000	47340	3303	1832	55740	76810	89890	89290					0.0753903	0.0850279	0.249187	0.198751	0.152089	-2.71701	0.140113	0.853523		0.153352	0.0518113	0.0071571	0.00394403	0.054066	-4.20913	0.14652	0.834104		0.0170615	0.0840648	0.194778	0.192228	0.122033	-3.03466	0.124684
ABL14270.1, ara h 3	60681	11360	GYFGLIFPGCPSTYEEPAQQGR	2	794500	245000	132400	206800	52620	11840	25890	32000	25710	1155	0	136.7	18350	21140	4152	48280					0.0662303	0.0483265	0.195544	0.154739	0.11621	-3.1052	0.0842934	1.07421		0.03236	0.00471429	0	0.000661025	0.00943382	-6.72794	0.067742	1.16914		0.0230963	0.0862857	0.0313595	0.233462	0.093551	-3.4181	0.0787221
ABL14270.1, ara h 3	60681	11360	NALRRPFYSNAPQEIFIQQGR	4	179800	151800	123900	191600	642000	113100	566300	66350	388600	227200	46200	35500	399500	349400	372400	373000					3.57063	0.745059	4.57062	0.346294	2.30815	1.20674	0.264258	0.577973		2.16129	1.49671	0.372881	0.185282	1.05404	0.0759295	0.887301	0.0519292		2.22191	2.30171	3.00565	1.94676	2.36901	1.24428	2.48158e-05
ABL14270.1, ara h 3	60681	11360	VYDEELQEGHVLVVPQNFAVAGK	4	652400	232000	324800	384600	51550	30380	142800	147900	53460	28290	2389	2001	18150	123100	43770	49250					0.0790159	0.130948	0.439655	0.384555	0.258544	-1.95152	0.0185049	1.73271		0.0819436	0.12194	0.0073553	0.00520281	0.0541103	-4.20795	0.00610141	2.21457		0.0278204	0.530603	0.13476	0.128055	0.20531	-2.28413	0.0106758
ABL14270.1, ara h 3	60681	11360	VYDEELQEGHVLVVPQNFAVAGK	3	3439000	1524000	2156000	2591000	208200	87010	912500	939700	276300	133700	3443	516.2	18410	43960	197500	200700					0.0605409	0.0570932	0.423237	0.362679	0.225888	-2.14632	0.00636843	2.19597		0.0803431	0.0877297	0.00159694	0.000199228	0.0424672	-4.55751	0.0012544	2.90156		0.0053533	0.0288451	0.0916048	0.0774604	0.0508159	-4.29858	0.00124955
ABL14270.1, ara h 3	60681	11360	IESEGGYIETWNPNNQEFECAGVALSR	3	3990000	1138000	555900	605900	535100	181000	156600	135000	330700	86760	1362	999.8	481900	9538	187900	226500					0.13411	0.159051	0.281705	0.222809	0.199419	-2.32613	0.159307	0.797766		0.0828822	0.076239	0.00245008	0.00165011	0.0408054	-4.6151	0.12381	0.907244		0.120777	0.00838137	0.33801	0.373824	0.210248	-2.24983	0.152786
ABL14270.1, ara h 3	60681	11360	AGQEQENEGGNIFSGFTSEFLAQAFQVDDR	4	180300	55340	23760	34240	8085	3131	1763	956.8	8941	6947	0	0	30.27	7385	4479	5280					0.0448419	0.0565775	0.0742003	0.0279439	0.0508909	-4.29645	0.102101	0.990969		0.0495896	0.125533	0	0	0.0437807	-4.51356	0.104326	0.981608		0.000167887	0.133448	0.18851	0.154206	0.119083	-3.06996	0.105294
ABL14270.1, ara h 3	60681	11360	AGQEQENEGGNIFSGFTSEFLAQAFQVDDR	3	661100	174200	95610	147200	11140	999.3	4637	1808	5882	599.6	685.9	128.3	0	15630	979.1	943.2					0.0168507	0.00573651	0.0484991	0.0122826	0.0208422	-5.58435	0.0907244	1.04228		0.00889729	0.00344202	0.00717394	0.000871603	0.00509621	-7.61636	0.0880436	1.0553		0	0.0897245	0.0102406	0.00640761	0.0265932	-5.2328	0.0905425
ABL14270.1, ara h 3	60681	11360	TDSRPSIANLAGENSFIDNLPEEVVANSYGLPR	4	1112000	362300	236500	241300	57200	12150	39360	26110	472.8	24.48	3093	1874	15320	2426	29700	20800					0.0514388	0.0335357	0.166427	0.108206	0.0899018	-3.47551	0.0739759	1.13091		0.00042518	6.75683e-05	0.0130782	0.00776627	0.00533431	-7.55048	0.0596762	1.2242		0.013777	0.00669611	0.125581	0.0861998	0.0580636	-4.10622	0.0661953
ABL14270.1, ara h 3	60681	11360	TDSRPSIANLAGENSFIDNLPEEVVANSYGLPR	3	964000	321100	287900	327800	44620	10550	41030	39990	3008	15230	2749	333.9	47400	45450	29240	31450					0.0462863	0.0328558	0.142515	0.121995	0.085913	-3.54098	0.0355508	1.44915		0.00312033	0.0474307	0.00954845	0.00101861	0.0152795	-6.03226	0.0280914	1.55143		0.0491701	0.141545	0.101563	0.0959426	0.0970551	-3.36505	0.0367311
AAU21490.1, ara h 3	61810	10710	TANELNLLILR	3	224700	79810	122400	136700	22330	7092	56420	49500	63140	17470	4919	412.8	877.9	6163	41990	50760					0.0993769	0.088861	0.460948	0.362107	0.252823	-1.9838	0.0166371	1.77892		0.280997	0.218895	0.0401879	0.00301975	0.135775	-2.88071	0.0120823	1.91785		0.00390699	0.0772209	0.343056	0.371324	0.198877	-2.33005	0.0124804
AAU21490.1, ara h 3	61810	10710	TANELNLLILR	2	1784000	925800	1293000	1426000	194500	94420	536600	510700	454200	218700	9800	4199	99920	178000	443400	544300					0.109025	0.101987	0.415004	0.358135	0.246038	-2.02305	0.00275014	2.56064		0.254596	0.236228	0.00757927	0.0029446	0.125337	-2.99611	0.00122494	2.91188		0.056009	0.192266	0.342923	0.381697	0.243224	-2.03964	0.00235068
AAU21490.1, ara h 3	61810	10710	SPDIYNPQAGSLK	3	374200	135600	210700	252400	101300	36610	187900	145100	794000	303400	7225	2741	219800	87420	683400	658500					0.270711	0.269985	0.891789	0.574881	0.501842	-0.994696	0.0792423	1.10104		2.12186	2.23746	0.0342905	0.0108597	1.10112	0.13897	0.867288	0.0618366		0.587386	0.64469	3.24347	2.60895	1.77113	0.824667	0.330931
AAU21490.1, ara h 3	61810	10710	SPDIYNPQAGSLK	2	3082000	1493000	2351000	2771000	812200	404000	2071000	1786000	6182000	3002000	11750	5000	1883000	901700	8491000	8992000					0.26353	0.270596	0.880902	0.644533	0.51489	-0.957663	0.0694579	1.15828		2.00584	2.01072	0.00499787	0.0018044	1.00584	0.00840059	0.93734	0.028103		0.610967	0.603952	3.61165	3.24504	2.0179	1.01286	0.267232
AAU21490.1, ara h 3	61810	10710	SQSENFEYVAFK	2	1832000	938300	1555000	1878000	459200	231600	1243000	1252000	2740000	1274000	3958	2050	394600	232600	2872000	3145000					0.250655	0.246829	0.799357	0.666667	0.490877	-1.02657	0.069356	1.15892		1.49563	1.35777	0.00254534	0.00109159	0.714261	-0.485476	0.456724	0.340346		0.215393	0.247895	1.84695	1.67465	0.996222	-0.00546105	0.896215
AAU21490.1, ara h 3	61810	10710	WLGLSAEYGNLYR	3	436500	156000	187900	234500	41.03	2720	12140	16720	4819	5216	0	519.4	125.1	2580	28340	31500					9.39977e-05	0.0174359	0.0646088	0.0713006	0.0383598	-4.70426	0.00804792	2.09432		0.0110401	0.0334359	0	0.00221493	0.0116727	-6.42071	0.00725643	2.13928		0.000286598	0.0165385	0.150825	0.134328	0.0754946	-3.72748	0.00955811
AAU21490.1, ara h 3	61810	10710	WLGLSAEYGNLYR	2	3008000	1334000	2068000	2134000	161800	61340	130300	125500	199900	175900	6187	4463	120600	49460	248100	277500					0.0537899	0.045982	0.0630077	0.0588097	0.0553973	-4.17404	0.00107719	2.96771		0.0664561	0.131859	0.00299178	0.00209138	0.0508496	-4.29762	0.00106883	2.97109		0.0400931	0.0370765	0.119971	0.130037	0.0817945	-3.61185	0.00130865
AAU21490.1, ara h 3	61810	10710	FNLAGNHEQEFLR	3	3132000	2375000	3106000	3546000	827700	398200	2163000	2091000	3652000	1807000	3861	0	246300	132500	5418000	5210000					0.264272	0.167663	0.696394	0.589679	0.429502	-1.21926	0.0166934	1.77745		1.16603	0.760842	0.00124308	0	0.482028	-1.05281	0.11419	0.942371		0.0786398	0.0557895	1.74437	1.46926	0.837014	-0.256676	0.854052
AAU21490.1, ara h 3	61810	10710	FNLAGNHEQEFLR	2	924900	820200	1165000	1485000	649300	141300	694800	664800	659400	367400	1817	418.8	31050	29100	1404000	1437000					0.702022	0.172275	0.596395	0.447677	0.479592	-1.06012	0.0299435	1.5237		0.712942	0.44794	0.00155966	0.00028202	0.290681	-1.78249	0.00823535	2.08432		0.0335712	0.0354792	1.20515	0.967677	0.560469	-0.835293	0.416114
AAU21490.1, ara h 3	61810	10710	NRSPDIYNPQAGSLK	3	533500	375900	601800	686600	213200	132200	490500	472800	527900	205400	30790	17570	332800	137500	207800	150700					0.399625	0.351689	0.815055	0.688611	0.563745	-0.826886	0.0946651	1.02381		0.989503	0.546422	0.0511632	0.0255899	0.40317	-1.31054	0.0402808	1.3949		0.623805	0.365789	0.345297	0.219487	0.388595	-1.36366	0.00505035
AAU21490.1, ara h 3	61810	10710	RFNLAGNHEQEFLR	3	471400	310800	321700	317900	570800	162400	269600	149800	727300	351000	5077	450.7	300300	154400	91460	68550					1.21086	0.522523	0.838048	0.471217	0.760662	-0.394672	0.546524	0.262391		1.54285	1.12934	0.0157818	0.00141774	0.672349	-0.572719	0.650235	0.18693		0.637039	0.496782	0.284302	0.215634	0.408439	-1.29181	0.0209247
AAU21490.1, ara h 3	61810	10710	RPFYSNAPQEIFIQQGR	3	3372000	1787000	2093000	2003000	190400	93590	528600	509800	352100	158400	8754	5230	5417	75550	183800	181100					0.056465	0.0523727	0.252556	0.254518	0.153978	-2.6992	0.00185665	2.73127		0.104419	0.0886402	0.00418251	0.00261108	0.0499631	-4.32299	0.00102139	2.99081		0.00160647	0.0422776	0.0878165	0.0904144	0.0555287	-4.17062	0.000885979
AAU21490.1, ara h 3	61810	10710	NALFVPHYNTNAHSIIYALR	4	1629000	924800	382100	438900	122400	73490	124500	127300	362000	151700	13440	6191	246100	147300	150100	165600					0.0751381	0.0794658	0.325831	0.290043	0.19262	-2.37617	0.0445486	1.35117		0.222222	0.164035	0.035174	0.0141057	0.108884	-3.19913	0.0559623	1.2521		0.151074	0.159278	0.392829	0.377307	0.270122	-1.88832	0.0610297
AAU21490.1, ara h 3	61810	10710	NALFVPHYNTNAHSIIYALR	3	528000	360100	296100	564200	92460	20520	55720	48690	86960	56790	1411	2410	89750	35410	67830	67380					0.175114	0.0569842	0.18818	0.0862992	0.126644	-2.98115	0.00118606	2.92589		0.164697	0.157706	0.00476528	0.00427153	0.08286	-3.59318	0.0010715	2.97001		0.169981	0.0983338	0.229078	0.119426	0.154205	-2.69708	0.00129985
AAU21490.1, ara h 3	61810	10710	GYFGLIFPGCPSTYEEPAQQGR	3	3267000	913700	461500	464500	246300	77690	115000	92320	501000	47340	3303	1832	55740	76810	89890	89290					0.0753903	0.0850279	0.249187	0.198751	0.152089	-2.71701	0.140113	0.853523		0.153352	0.0518113	0.0071571	0.00394403	0.054066	-4.20913	0.14652	0.834104		0.0170615	0.0840648	0.194778	0.192228	0.122033	-3.03466	0.124684
AAU21490.1, ara h 3	61810	10710	GYFGLIFPGCPSTYEEPAQQGR	2	794500	245000	132400	206800	52620	11840	25890	32000	25710	1155	0	136.7	18350	21140	4152	48280					0.0662303	0.0483265	0.195544	0.154739	0.11621	-3.1052	0.0842934	1.07421		0.03236	0.00471429	0	0.000661025	0.00943382	-6.72794	0.067742	1.16914		0.0230963	0.0862857	0.0313595	0.233462	0.093551	-3.4181	0.0787221
AAU21490.1, ara h 3	61810	10710	NALRRPFYSNAPQEIFIQQGR	4	179800	151800	123900	191600	642000	113100	566300	66350	388600	227200	46200	35500	399500	349400	372400	373000					3.57063	0.745059	4.57062	0.346294	2.30815	1.20674	0.264258	0.577973		2.16129	1.49671	0.372881	0.185282	1.05404	0.0759295	0.887301	0.0519292		2.22191	2.30171	3.00565	1.94676	2.36901	1.24428	2.48158e-05
AAU21490.1, ara h 3	61810	10710	IESEGGYIETWNPNNQEFECAGVALSR	3	3990000	1138000	555900	605900	535100	181000	156600	135000	330700	86760	1362	999.8	481900	9538	187900	226500					0.13411	0.159051	0.281705	0.222809	0.199419	-2.32613	0.159307	0.797766		0.0828822	0.076239	0.00245008	0.00165011	0.0408054	-4.6151	0.12381	0.907244		0.120777	0.00838137	0.33801	0.373824	0.210248	-2.24983	0.152786
AAU21490.1, ara h 3	61810	10710	TDSRPSIANLAGENSFIDNLPEEVVANSYGLPR	4	1112000	362300	236500	241300	57200	12150	39360	26110	472.8	24.48	3093	1874	15320	2426	29700	20800					0.0514388	0.0335357	0.166427	0.108206	0.0899018	-3.47551	0.0739759	1.13091		0.00042518	6.75683e-05	0.0130782	0.00776627	0.00533431	-7.55048	0.0596762	1.2242		0.013777	0.00669611	0.125581	0.0861998	0.0580636	-4.10622	0.0661953
AAU21490.1, ara h 3	61810	10710	TDSRPSIANLAGENSFIDNLPEEVVANSYGLPR	3	964000	321100	287900	327800	44620	10550	41030	39990	3008	15230	2749	333.9	47400	45450	29240	31450					0.0462863	0.0328558	0.142515	0.121995	0.085913	-3.54098	0.0355508	1.44915		0.00312033	0.0474307	0.00954845	0.00101861	0.0152795	-6.03226	0.0280914	1.55143		0.0491701	0.141545	0.101563	0.0959426	0.0970551	-3.36505	0.0367311
AAU21490.1, ara h 3	61810	10710	AHVQVVDSNGDR	3	37580	50190	26300	52260	10390	9719	18100	27060	36590	18190	4409	1366	5324	2183	43900	38790					0.276477	0.193644	0.688213	0.517796	0.419032	-1.25487	0.013249	1.87782		0.973656	0.362423	0.167643	0.0261385	0.382465	-1.3866	0.0389917	1.40903		0.141671	0.0434947	1.6692	0.74225	0.649154	-0.623366	0.178056
AAU21490.1, ara h 3	61810	10710	AHVQVVDSNGDR	2	6068	3594	6927	7175	3321	846.9	7167	6942	6577	3894	63.3	46.69	8592	10640	12260	12370					0.547297	0.235643	1.03465	0.967526	0.696278	-0.522264	0.4574	0.339704		1.08388	1.08347	0.00913816	0.00650732	0.54575	-0.873687	0.115214	0.938495		1.41595	2.96049	1.76989	1.72404	1.96759	0.976431	0.00586712
AAU21490.1, ara h 3	61810	10710	FFVPPSEQSLR	2	1242000	1381000	1852000	2211000	32780	26930	239700	470200	518900	273400	1377	7760	441400	724400	1022000	1110000					0.0263929	0.0195004	0.129428	0.212664	0.0969962	-3.36593	0.000949085	3.0227		0.417794	0.197972	0.000743521	0.00350972	0.155005	-2.68961	0.00116688	2.93297		0.355395	0.524547	0.551836	0.502035	0.483453	-1.04855	0.01991
AAU21490.1, ara h 3	61810	10710	GENESDEQGAIVTVR	3	430300	464100	126000	46610	245800	199200	152100	159100	319000	101700	243.1	425.4	112900	110300	213800	248600					0.571229	0.429218	1.20714	3.41343	1.40526	0.490832	0.498294	0.302514		0.741343	0.219134	0.00192937	0.0091268	0.242883	-2.04166	0.259535	0.585805		0.262375	0.237664	1.69683	5.33362	1.88262	0.912743	0.424828
AAU21490.1, ara h 3	61810	10710	GENESDEQGAIVTVR	2	3080000	552800	1037000	1442000	1833000	808000	845400	468200	639400	273000	19680	2626	215900	92000	497500	802400					0.59513	1.46165	0.815236	0.324688	0.799176	-0.323415	0.419358	0.377415		0.207597	0.493849	0.0189778	0.00182108	0.180561	-2.46944	0.0629681	1.20088		0.0700974	0.166425	0.479749	0.556449	0.31818	-1.65208	0.0959479
AAU21490.1, ara h 3	61810	10710	VFDEELQEGHVLVVPQNFAVAGK	4	268300	185600	94720	113300	82960	46140	177500	35580	19290	107400	15430	1673	2304	38950	5180	10670					0.309206	0.248599	1.87394	0.314034	0.686446	-0.542782	0.168112	0.7744		0.0718971	0.578664	0.162901	0.0147661	0.207057	-2.2719	0.0311725	1.50623		0.0085874	0.20986	0.0546875	0.0941748	0.0918274	-3.44493	0.00955815
AAU21490.1, ara h 3	61810	10710	VFDEELQEGHVLVVPQNFAVAGK	3	1220000	529200	542900	620900	160500	120000	200300	192500	992800	512200	838.7	532.6	18880	93220	51860	52590					0.131557	0.226757	0.368945	0.310034	0.259323	-1.94718	0.0150473	1.82254		0.81377	0.967876	0.00154485	0.000857787	0.446012	-1.16484	0.270603	0.567668		0.0154754	0.176153	0.095524	0.0846996	0.0929629	-3.4272	0.00661707
AAU21490.1, ara h 3	61810	10710	QQYERPDEEEEYDEDEYEYDEEER	3	1230000	514600	497100	549200	732600	329800	384900	334800	2204000	492000	2838	0	1088000	471700	434800	425300					0.59561	0.640886	0.774291	0.609614	0.6551	-0.610213	0.258894	0.586877		1.79187	0.956082	0.00570911	0	0.688415	-0.538649	0.968101	0.0140792		0.884553	0.916634	0.874673	0.774399	0.862565	-0.213295	0.712472
AAU21490.1, ara h 3	61810	10710	AGQEQENEGGNIFSGFTPEFLAQAFQVDDR	4	277300	82280	27980	45280	1859	1314	3551	1849	9815	685	936.8	0	94.63	35940	10270	3950					0.00670393	0.0159699	0.126912	0.0408348	0.0476052	-4.39274	0.114597	0.940827		0.0353949	0.00832523	0.0334811	0	0.0193003	-5.69523	0.116824	0.932469		0.000341255	0.436801	0.367048	0.087235	0.222856	-2.16581	0.150541
AAU21490.1, ara h 3	61810	10710	AGQEQENEGGNIFSGFTPEFLAQAFQVDDR	3	1082000	253300	133200	245500	18850	3696	19910	8980	5074	11240	465.9	0	14480	69220	3023	18730					0.0174214	0.0145914	0.149474	0.0365784	0.0545164	-4.19717	0.107233	0.96967		0.00468946	0.0443743	0.00349775	0	0.0131404	-6.24985	0.1015	0.993532		0.0133826	0.273273	0.0226952	0.0762933	0.096411	-3.37466	0.117389
AAU21490.1, ara h 3	61810	10710	AGQEQENEGGNIFSGFTPEFLAQAFQVDDRQILQNLRGENESDEQGAIVTVR	5	8342	4305	1198	818.6	12380	6256	2927	7846	5547	4928	869.2	68.61	2237000	10240	2813	4134					1.48406	1.45319	2.44324	9.58466	3.74129	1.90353	0.210033	0.677712		0.664948	1.14472	0.725543	0.0838138	0.654755	-0.610973	0.728136	0.137788		268.161	2.37863	2.34808	5.05009	69.4845	6.11862	0.354274
AAU21491.1, ara h 3	61836	9672	AHVQVVDSNGNR	3	21700	5384	0	0	3134	12830	3696	5677	5281	1258	1264	42.02	14.64	1680	15960	20680					0.144424	2.38299	#DIV/0!	#DIV/0!	#DIV/0!	#DIV/0!	0.940371	0.0267007		0.243364	0.233655	#DIV/0!	#DIV/0!	#DIV/0!	#DIV/0!	0.395876	0.40244		0.000674654	0.312036	#DIV/0!	#DIV/0!	#DIV/0!	#DIV/0!	0.712207
AAU21491.1, ara h 3	61836	9672	SPDIYNPQAGSLK	3	374200	135600	210700	252400	101300	36610	187900	145100	794000	303400	7225	2741	219800	87420	683400	658500					0.270711	0.269985	0.891789	0.574881	0.501842	-0.994696	0.0792423	1.10104		2.12186	2.23746	0.0342905	0.0108597	1.10112	0.13897	0.867288	0.0618366		0.587386	0.64469	3.24347	2.60895	1.77113	0.824667	0.330931
AAU21491.1, ara h 3	61836	9672	SPDIYNPQAGSLK	2	3082000	1493000	2351000	2771000	812200	404000	2071000	1786000	6182000	3002000	11750	5000	1883000	901700	8491000	8992000					0.26353	0.270596	0.880902	0.644533	0.51489	-0.957663	0.0694579	1.15828		2.00584	2.01072	0.00499787	0.0018044	1.00584	0.00840059	0.93734	0.028103		0.610967	0.603952	3.61165	3.24504	2.0179	1.01286	0.267232
AAU21491.1, ara h 3	61836	9672	WLGLSAEYGNLYR	3	436500	156000	187900	234500	41.03	2720	12140	16720	4819	5216	0	519.4	125.1	2580	28340	31500					9.39977e-05	0.0174359	0.0646088	0.0713006	0.0383598	-4.70426	0.00804792	2.09432		0.0110401	0.0334359	0	0.00221493	0.0116727	-6.42071	0.00725643	2.13928		0.000286598	0.0165385	0.150825	0.134328	0.0754946	-3.72748	0.00955811
AAU21491.1, ara h 3	61836	9672	WLGLSAEYGNLYR	2	3008000	1334000	2068000	2134000	161800	61340	130300	125500	199900	175900	6187	4463	120600	49460	248100	277500					0.0537899	0.045982	0.0630077	0.0588097	0.0553973	-4.17404	0.00107719	2.96771		0.0664561	0.131859	0.00299178	0.00209138	0.0508496	-4.29762	0.00106883	2.97109		0.0400931	0.0370765	0.119971	0.130037	0.0817945	-3.61185	0.00130865
AAU21491.1, ara h 3	61836	9672	FNLAGNHEQEFLR	3	3132000	2375000	3106000	3546000	827700	398200	2163000	2091000	3652000	1807000	3861	0	246300	132500	5418000	5210000					0.264272	0.167663	0.696394	0.589679	0.429502	-1.21926	0.0166934	1.77745		1.16603	0.760842	0.00124308	0	0.482028	-1.05281	0.11419	0.942371		0.0786398	0.0557895	1.74437	1.46926	0.837014	-0.256676	0.854052
AAU21491.1, ara h 3	61836	9672	FNLAGNHEQEFLR	2	924900	820200	1165000	1485000	649300	141300	694800	664800	659400	367400	1817	418.8	31050	29100	1404000	1437000					0.702022	0.172275	0.596395	0.447677	0.479592	-1.06012	0.0299435	1.5237		0.712942	0.44794	0.00155966	0.00028202	0.290681	-1.78249	0.00823535	2.08432		0.0335712	0.0354792	1.20515	0.967677	0.560469	-0.835293	0.416114
AAU21491.1, ara h 3	61836	9672	NRSPDIYNPQAGSLK	3	533500	375900	601800	686600	213200	132200	490500	472800	527900	205400	30790	17570	332800	137500	207800	150700					0.399625	0.351689	0.815055	0.688611	0.563745	-0.826886	0.0946651	1.02381		0.989503	0.546422	0.0511632	0.0255899	0.40317	-1.31054	0.0402808	1.3949		0.623805	0.365789	0.345297	0.219487	0.388595	-1.36366	0.00505035
AAU21491.1, ara h 3	61836	9672	RFNLAGNHEQEFLR	3	471400	310800	321700	317900	570800	162400	269600	149800	727300	351000	5077	450.7	300300	154400	91460	68550					1.21086	0.522523	0.838048	0.471217	0.760662	-0.394672	0.546524	0.262391		1.54285	1.12934	0.0157818	0.00141774	0.672349	-0.572719	0.650235	0.18693		0.637039	0.496782	0.284302	0.215634	0.408439	-1.29181	0.0209247
AAU21491.1, ara h 3	61836	9672	RPFYSNAPQEIFIQQGR	3	3372000	1787000	2093000	2003000	190400	93590	528600	509800	352100	158400	8754	5230	5417	75550	183800	181100					0.056465	0.0523727	0.252556	0.254518	0.153978	-2.6992	0.00185665	2.73127		0.104419	0.0886402	0.00418251	0.00261108	0.0499631	-4.32299	0.00102139	2.99081		0.00160647	0.0422776	0.0878165	0.0904144	0.0555287	-4.17062	0.000885979
AAU21491.1, ara h 3	61836	9672	NALFVPHYNTNAHSIIYALR	4	1629000	924800	382100	438900	122400	73490	124500	127300	362000	151700	13440	6191	246100	147300	150100	165600					0.0751381	0.0794658	0.325831	0.290043	0.19262	-2.37617	0.0445486	1.35117		0.222222	0.164035	0.035174	0.0141057	0.108884	-3.19913	0.0559623	1.2521		0.151074	0.159278	0.392829	0.377307	0.270122	-1.88832	0.0610297
AAU21491.1, ara h 3	61836	9672	NALFVPHYNTNAHSIIYALR	3	528000	360100	296100	564200	92460	20520	55720	48690	86960	56790	1411	2410	89750	35410	67830	67380					0.175114	0.0569842	0.18818	0.0862992	0.126644	-2.98115	0.00118606	2.92589		0.164697	0.157706	0.00476528	0.00427153	0.08286	-3.59318	0.0010715	2.97001		0.169981	0.0983338	0.229078	0.119426	0.154205	-2.69708	0.00129985
AAU21491.1, ara h 3	61836	9672	GYFGLIFPGCPSTYEEPAQQGR	3	3267000	913700	461500	464500	246300	77690	115000	92320	501000	47340	3303	1832	55740	76810	89890	89290					0.0753903	0.0850279	0.249187	0.198751	0.152089	-2.71701	0.140113	0.853523		0.153352	0.0518113	0.0071571	0.00394403	0.054066	-4.20913	0.14652	0.834104		0.0170615	0.0840648	0.194778	0.192228	0.122033	-3.03466	0.124684
AAU21491.1, ara h 3	61836	9672	GYFGLIFPGCPSTYEEPAQQGR	2	794500	245000	132400	206800	52620	11840	25890	32000	25710	1155	0	136.7	18350	21140	4152	48280					0.0662303	0.0483265	0.195544	0.154739	0.11621	-3.1052	0.0842934	1.07421		0.03236	0.00471429	0	0.000661025	0.00943382	-6.72794	0.067742	1.16914		0.0230963	0.0862857	0.0313595	0.233462	0.093551	-3.4181	0.0787221
AAU21491.1, ara h 3	61836	9672	NALRRPFYSNAPQEIFIQQGR	4	179800	151800	123900	191600	642000	113100	566300	66350	388600	227200	46200	35500	399500	349400	372400	373000					3.57063	0.745059	4.57062	0.346294	2.30815	1.20674	0.264258	0.577973		2.16129	1.49671	0.372881	0.185282	1.05404	0.0759295	0.887301	0.0519292		2.22191	2.30171	3.00565	1.94676	2.36901	1.24428	2.48158e-05
AAU21491.1, ara h 3	61836	9672	VYDEELQEGHVLVVPQNFAVAGK	4	652400	232000	324800	384600	51550	30380	142800	147900	53460	28290	2389	2001	18150	123100	43770	49250					0.0790159	0.130948	0.439655	0.384555	0.258544	-1.95152	0.0185049	1.73271		0.0819436	0.12194	0.0073553	0.00520281	0.0541103	-4.20795	0.00610141	2.21457		0.0278204	0.530603	0.13476	0.128055	0.20531	-2.28413	0.0106758
AAU21491.1, ara h 3	61836	9672	VYDEELQEGHVLVVPQNFAVAGK	3	3439000	1524000	2156000	2591000	208200	87010	912500	939700	276300	133700	3443	516.2	18410	43960	197500	200700					0.0605409	0.0570932	0.423237	0.362679	0.225888	-2.14632	0.00636843	2.19597		0.0803431	0.0877297	0.00159694	0.000199228	0.0424672	-4.55751	0.0012544	2.90156		0.0053533	0.0288451	0.0916048	0.0774604	0.0508159	-4.29858	0.00124955
AAU21491.1, ara h 3	61836	9672	GENESDEQGAIVTVR	3	430300	464100	126000	46610	245800	199200	152100	159100	319000	101700	243.1	425.4	112900	110300	213800	248600					0.571229	0.429218	1.20714	3.41343	1.40526	0.490832	0.498294	0.302514		0.741343	0.219134	0.00192937	0.0091268	0.242883	-2.04166	0.259535	0.585805		0.262375	0.237664	1.69683	5.33362	1.88262	0.912743	0.424828
AAU21491.1, ara h 3	61836	9672	GENESDEQGAIVTVR	2	3080000	552800	1037000	1442000	1833000	808000	845400	468200	639400	273000	19680	2626	215900	92000	497500	802400					0.59513	1.46165	0.815236	0.324688	0.799176	-0.323415	0.419358	0.377415		0.207597	0.493849	0.0189778	0.00182108	0.180561	-2.46944	0.0629681	1.20088		0.0700974	0.166425	0.479749	0.556449	0.31818	-1.65208	0.0959479
AAU21491.1, ara h 3	61836	9672	QQYERPDEEEEYDEDEYEYDEEER	3	1230000	514600	497100	549200	732600	329800	384900	334800	2204000	492000	2838	0	1088000	471700	434800	425300					0.59561	0.640886	0.774291	0.609614	0.6551	-0.610213	0.258894	0.586877		1.79187	0.956082	0.00570911	0	0.688415	-0.538649	0.968101	0.0140792		0.884553	0.916634	0.874673	0.774399	0.862565	-0.213295	0.712472
AAU21491.1, ara h 3	61836	9672	AGQEQENEGGNIFSGFTPEFLAQAFQVDDR	4	277300	82280	27980	45280	1859	1314	3551	1849	9815	685	936.8	0	94.63	35940	10270	3950					0.00670393	0.0159699	0.126912	0.0408348	0.0476052	-4.39274	0.114597	0.940827		0.0353949	0.00832523	0.0334811	0	0.0193003	-5.69523	0.116824	0.932469		0.000341255	0.436801	0.367048	0.087235	0.222856	-2.16581	0.150541
AAU21491.1, ara h 3	61836	9672	AGQEQENEGGNIFSGFTPEFLAQAFQVDDR	3	1082000	253300	133200	245500	18850	3696	19910	8980	5074	11240	465.9	0	14480	69220	3023	18730					0.0174214	0.0145914	0.149474	0.0365784	0.0545164	-4.19717	0.107233	0.96967		0.00468946	0.0443743	0.00349775	0	0.0131404	-6.24985	0.1015	0.993532		0.0133826	0.273273	0.0226952	0.0762933	0.096411	-3.37466	0.117389
AAU21491.1, ara h 3	61836	9672	AGQEQENEGGNIFSGFTPEFLAQAFQVDDRQILQNLRGENESDEQGAIVTVR	5	8342	4305	1198	818.6	12380	6256	2927	7846	5547	4928	869.2	68.61	2237000	10240	2813	4134					1.48406	1.45319	2.44324	9.58466	3.74129	1.90353	0.210033	0.677712		0.664948	1.14472	0.725543	0.0838138	0.654755	-0.610973	0.728136	0.137788		268.161	2.37863	2.34808	5.05009	69.4845	6.11862	0.354274
AAU21491.1, ara h 3	61836	9672	TANDLNLLILR	3	198100	77060	110100	131800	39890	14920	74800	70620	110300	32600	27040	2340	2995	10550	107000	134700					0.201363	0.193615	0.679382	0.535812	0.402543	-1.31278	0.0348544	1.45774		0.55679	0.423047	0.245595	0.0177542	0.310796	-1.68596	0.0471796	1.32625		0.0151186	0.136906	0.971844	1.022	0.536468	-0.898436	0.170961
AAU21491.1, ara h 3	61836	9672	TANDLNLLILR	2	1935000	955000	1379000	1587000	505400	167000	896400	832900	936900	426100	12330	6900	224100	167100	1307000	1616000					0.261189	0.174869	0.650036	0.524827	0.40273	-1.31211	0.017238	1.76351		0.484186	0.446178	0.00894126	0.00434783	0.235913	-2.08367	0.00986128	2.00607		0.115814	0.174974	0.947788	1.01827	0.564212	-0.82569	0.184417
AAU21491.1, ara h 3	61836	9672	SQSDNFEYVAFK	2	1098000	555300	826300	953300	314500	173200	662100	667000	1720000	817400	3358	2856	1388000	138600	1945000	2146000					0.28643	0.311903	0.801283	0.699675	0.524823	-0.930098	0.0548922	1.26049		1.56648	1.472	0.0040639	0.00299591	0.761385	-0.393301	0.619716	0.207808		1.26412	0.249595	2.35387	2.25113	1.52968	0.613227	0.285452
AAU21491.1, ara h 3	61836	9672	LESEGGYIETWNPNNQEFECAGVALSR	3	3990000	1138000	555900	605900	535100	181000	156600	135000	330700	86760	1362	999.8	481900	9538	187900	226500					0.13411	0.159051	0.281705	0.222809	0.199419	-2.32613	0.159307	0.797766		0.0828822	0.076239	0.00245008	0.00165011	0.0408054	-4.6151	0.12381	0.907244		0.120777	0.00838137	0.33801	0.373824	0.210248	-2.24983	0.152786
AAU21491.1, ara h 3	61836	9672	TDSRPSIANLAGENSIIDNLPEEVVANSYGLPR	5	108900	88110	144100	155200	7988	486500	580300	584200	10240	5698	19430	234.8	9082	8217	6174	5673					0.0733517	5.52151	4.02706	3.76418	3.34652	1.74266	0.0803332	1.09511		0.0940312	0.0646692	0.134837	0.00151289	0.0737625	-3.76097	0.000370056	3.43173		0.0833976	0.0932584	0.0428452	0.0365528	0.0640135	-3.96548	0.000288258
AAU21491.1, ara h 3	61836	9672	TDSRPSIANLAGENSIIDNLPEEVVANSYGLPR	4	1186000	362700	224200	197600	53960	0	44780	28490	73850	19080	571.2	864.4	14620	32110	27450	22780					0.0454975	0	0.199732	0.14418	0.0973525	-3.36064	0.0967136	1.01451		0.0622681	0.0526055	0.00254773	0.00437449	0.030449	-5.03746	0.0924955	1.03388		0.0123272	0.0885305	0.122435	0.115283	0.0846441	-3.56245	0.0921839
AAU21491.1, ara h 3	61836	9672	TDSRPSIANLAGENSIIDNLPEEVVANSYGLPR	3	928600	332200	216700	238200	46330	14020	47200	37470	66190	16020	792.1	95.13	0	56070	25560	24270					0.0498923	0.0422035	0.217813	0.157305	0.116803	-3.09785	0.058735	1.2311		0.0712793	0.048224	0.00365528	0.00039937	0.0308895	-5.01674	0.0523675	1.28094		0	0.168784	0.117951	0.101889	0.097156	-3.36355	0.0544844
AAG01363.1, ara h 3	60754	9290	AHVQVVDSNGNR	3	21700	5384	0	0	3134	12830	3696	5677	5281	1258	1264	42.02	14.64	1680	15960	20680					0.144424	2.38299	#DIV/0!	#DIV/0!	#DIV/0!	#DIV/0!	0.940371	0.0267007		0.243364	0.233655	#DIV/0!	#DIV/0!	#DIV/0!	#DIV/0!	0.395876	0.40244		0.000674654	0.312036	#DIV/0!	#DIV/0!	#DIV/0!	#DIV/0!	0.712207
AAG01363.1, ara h 3	60754	9290	SPDIYNPQAGSLK	3	374200	135600	210700	252400	101300	36610	187900	145100	794000	303400	7225	2741	219800	87420	683400	658500					0.270711	0.269985	0.891789	0.574881	0.501842	-0.994696	0.0792423	1.10104		2.12186	2.23746	0.0342905	0.0108597	1.10112	0.13897	0.867288	0.0618366		0.587386	0.64469	3.24347	2.60895	1.77113	0.824667	0.330931
AAG01363.1, ara h 3	60754	9290	SPDIYNPQAGSLK	2	3082000	1493000	2351000	2771000	812200	404000	2071000	1786000	6182000	3002000	11750	5000	1883000	901700	8491000	8992000					0.26353	0.270596	0.880902	0.644533	0.51489	-0.957663	0.0694579	1.15828		2.00584	2.01072	0.00499787	0.0018044	1.00584	0.00840059	0.93734	0.028103		0.610967	0.603952	3.61165	3.24504	2.0179	1.01286	0.267232
AAG01363.1, ara h 3	60754	9290	WLGLSAEYGNLYR	3	436500	156000	187900	234500	41.03	2720	12140	16720	4819	5216	0	519.4	125.1	2580	28340	31500					9.39977e-05	0.0174359	0.0646088	0.0713006	0.0383598	-4.70426	0.00804792	2.09432		0.0110401	0.0334359	0	0.00221493	0.0116727	-6.42071	0.00725643	2.13928		0.000286598	0.0165385	0.150825	0.134328	0.0754946	-3.72748	0.00955811
AAG01363.1, ara h 3	60754	9290	WLGLSAEYGNLYR	2	3008000	1334000	2068000	2134000	161800	61340	130300	125500	199900	175900	6187	4463	120600	49460	248100	277500					0.0537899	0.045982	0.0630077	0.0588097	0.0553973	-4.17404	0.00107719	2.96771		0.0664561	0.131859	0.00299178	0.00209138	0.0508496	-4.29762	0.00106883	2.97109		0.0400931	0.0370765	0.119971	0.130037	0.0817945	-3.61185	0.00130865
AAG01363.1, ara h 3	60754	9290	FNLAGNHEQEFLR	3	3132000	2375000	3106000	3546000	827700	398200	2163000	2091000	3652000	1807000	3861	0	246300	132500	5418000	5210000					0.264272	0.167663	0.696394	0.589679	0.429502	-1.21926	0.0166934	1.77745		1.16603	0.760842	0.00124308	0	0.482028	-1.05281	0.11419	0.942371		0.0786398	0.0557895	1.74437	1.46926	0.837014	-0.256676	0.854052
AAG01363.1, ara h 3	60754	9290	FNLAGNHEQEFLR	2	924900	820200	1165000	1485000	649300	141300	694800	664800	659400	367400	1817	418.8	31050	29100	1404000	1437000					0.702022	0.172275	0.596395	0.447677	0.479592	-1.06012	0.0299435	1.5237		0.712942	0.44794	0.00155966	0.00028202	0.290681	-1.78249	0.00823535	2.08432		0.0335712	0.0354792	1.20515	0.967677	0.560469	-0.835293	0.416114
AAG01363.1, ara h 3	60754	9290	NRSPDIYNPQAGSLK	3	533500	375900	601800	686600	213200	132200	490500	472800	527900	205400	30790	17570	332800	137500	207800	150700					0.399625	0.351689	0.815055	0.688611	0.563745	-0.826886	0.0946651	1.02381		0.989503	0.546422	0.0511632	0.0255899	0.40317	-1.31054	0.0402808	1.3949		0.623805	0.365789	0.345297	0.219487	0.388595	-1.36366	0.00505035
AAG01363.1, ara h 3	60754	9290	RFNLAGNHEQEFLR	3	471400	310800	321700	317900	570800	162400	269600	149800	727300	351000	5077	450.7	300300	154400	91460	68550					1.21086	0.522523	0.838048	0.471217	0.760662	-0.394672	0.546524	0.262391		1.54285	1.12934	0.0157818	0.00141774	0.672349	-0.572719	0.650235	0.18693		0.637039	0.496782	0.284302	0.215634	0.408439	-1.29181	0.0209247
AAG01363.1, ara h 3	60754	9290	RPFYSNAPQEIFIQQGR	3	3372000	1787000	2093000	2003000	190400	93590	528600	509800	352100	158400	8754	5230	5417	75550	183800	181100					0.056465	0.0523727	0.252556	0.254518	0.153978	-2.6992	0.00185665	2.73127		0.104419	0.0886402	0.00418251	0.00261108	0.0499631	-4.32299	0.00102139	2.99081		0.00160647	0.0422776	0.0878165	0.0904144	0.0555287	-4.17062	0.000885979
AAG01363.1, ara h 3	60754	9290	NALFVPHYNTNAHSIIYALR	4	1629000	924800	382100	438900	122400	73490	124500	127300	362000	151700	13440	6191	246100	147300	150100	165600					0.0751381	0.0794658	0.325831	0.290043	0.19262	-2.37617	0.0445486	1.35117		0.222222	0.164035	0.035174	0.0141057	0.108884	-3.19913	0.0559623	1.2521		0.151074	0.159278	0.392829	0.377307	0.270122	-1.88832	0.0610297
AAG01363.1, ara h 3	60754	9290	NALFVPHYNTNAHSIIYALR	3	528000	360100	296100	564200	92460	20520	55720	48690	86960	56790	1411	2410	89750	35410	67830	67380					0.175114	0.0569842	0.18818	0.0862992	0.126644	-2.98115	0.00118606	2.92589		0.164697	0.157706	0.00476528	0.00427153	0.08286	-3.59318	0.0010715	2.97001		0.169981	0.0983338	0.229078	0.119426	0.154205	-2.69708	0.00129985
AAG01363.1, ara h 3	60754	9290	GYFGLIFPGCPSTYEEPAQQGR	3	3267000	913700	461500	464500	246300	77690	115000	92320	501000	47340	3303	1832	55740	76810	89890	89290					0.0753903	0.0850279	0.249187	0.198751	0.152089	-2.71701	0.140113	0.853523		0.153352	0.0518113	0.0071571	0.00394403	0.054066	-4.20913	0.14652	0.834104		0.0170615	0.0840648	0.194778	0.192228	0.122033	-3.03466	0.124684
AAG01363.1, ara h 3	60754	9290	GYFGLIFPGCPSTYEEPAQQGR	2	794500	245000	132400	206800	52620	11840	25890	32000	25710	1155	0	136.7	18350	21140	4152	48280					0.0662303	0.0483265	0.195544	0.154739	0.11621	-3.1052	0.0842934	1.07421		0.03236	0.00471429	0	0.000661025	0.00943382	-6.72794	0.067742	1.16914		0.0230963	0.0862857	0.0313595	0.233462	0.093551	-3.4181	0.0787221
AAG01363.1, ara h 3	60754	9290	NALRRPFYSNAPQEIFIQQGR	4	179800	151800	123900	191600	642000	113100	566300	66350	388600	227200	46200	35500	399500	349400	372400	373000					3.57063	0.745059	4.57062	0.346294	2.30815	1.20674	0.264258	0.577973		2.16129	1.49671	0.372881	0.185282	1.05404	0.0759295	0.887301	0.0519292		2.22191	2.30171	3.00565	1.94676	2.36901	1.24428	2.48158e-05
AAG01363.1, ara h 3	60754	9290	VYDEELQEGHVLVVPQNFAVAGK	4	652400	232000	324800	384600	51550	30380	142800	147900	53460	28290	2389	2001	18150	123100	43770	49250					0.0790159	0.130948	0.439655	0.384555	0.258544	-1.95152	0.0185049	1.73271		0.0819436	0.12194	0.0073553	0.00520281	0.0541103	-4.20795	0.00610141	2.21457		0.0278204	0.530603	0.13476	0.128055	0.20531	-2.28413	0.0106758
AAG01363.1, ara h 3	60754	9290	VYDEELQEGHVLVVPQNFAVAGK	3	3439000	1524000	2156000	2591000	208200	87010	912500	939700	276300	133700	3443	516.2	18410	43960	197500	200700					0.0605409	0.0570932	0.423237	0.362679	0.225888	-2.14632	0.00636843	2.19597		0.0803431	0.0877297	0.00159694	0.000199228	0.0424672	-4.55751	0.0012544	2.90156		0.0053533	0.0288451	0.0916048	0.0774604	0.0508159	-4.29858	0.00124955
AAG01363.1, ara h 3	60754	9290	TANDLNLLILR	3	198100	77060	110100	131800	39890	14920	74800	70620	110300	32600	27040	2340	2995	10550	107000	134700					0.201363	0.193615	0.679382	0.535812	0.402543	-1.31278	0.0348544	1.45774		0.55679	0.423047	0.245595	0.0177542	0.310796	-1.68596	0.0471796	1.32625		0.0151186	0.136906	0.971844	1.022	0.536468	-0.898436	0.170961
AAG01363.1, ara h 3	60754	9290	TANDLNLLILR	2	1935000	955000	1379000	1587000	505400	167000	896400	832900	936900	426100	12330	6900	224100	167100	1307000	1616000					0.261189	0.174869	0.650036	0.524827	0.40273	-1.31211	0.017238	1.76351		0.484186	0.446178	0.00894126	0.00434783	0.235913	-2.08367	0.00986128	2.00607		0.115814	0.174974	0.947788	1.01827	0.564212	-0.82569	0.184417
AAG01363.1, ara h 3	60754	9290	SQSDNFEYVAFK	2	1098000	555300	826300	953300	314500	173200	662100	667000	1720000	817400	3358	2856	1388000	138600	1945000	2146000					0.28643	0.311903	0.801283	0.699675	0.524823	-0.930098	0.0548922	1.26049		1.56648	1.472	0.0040639	0.00299591	0.761385	-0.393301	0.619716	0.207808		1.26412	0.249595	2.35387	2.25113	1.52968	0.613227	0.285452
AAG01363.1, ara h 3	60754	9290	LESEGGYIETWNPNNQEFECAGVALSR	3	3990000	1138000	555900	605900	535100	181000	156600	135000	330700	86760	1362	999.8	481900	9538	187900	226500					0.13411	0.159051	0.281705	0.222809	0.199419	-2.32613	0.159307	0.797766		0.0828822	0.076239	0.00245008	0.00165011	0.0408054	-4.6151	0.12381	0.907244		0.120777	0.00838137	0.33801	0.373824	0.210248	-2.24983	0.152786
AAG01363.1, ara h 3	60754	9290	FFVPPSQQSLR	2	1233000	654200	985800	1207000	60050	30980	170800	165000	227300	117700	2724	2845	127500	190000	249000	279300					0.0487024	0.0473555	0.17326	0.136703	0.101505	-3.30037	0.000588181	3.23049		0.184347	0.179914	0.00276324	0.00235708	0.0923455	-3.43682	0.000653503	3.18475		0.103406	0.290431	0.252587	0.2314	0.219456	-2.188	0.00109613
AAG01363.1, ara h 3	60754	9290	GENESEEEGAIVTVK	2	2504000	759700	1052000	793800	1149000	524600	993700	1132000	612000	239400	9155	391.7	241800	103700	717200	780300					0.458866	0.690536	0.944582	1.42605	0.880009	-0.18441	0.483804	0.315331		0.244409	0.315124	0.00870247	0.000493449	0.142182	-2.81419	0.0515776	1.28754		0.0965655	0.136501	0.681749	0.982993	0.474452	-1.07567	0.117667
AAG01363.1, ara h 3	60754	9290	GADEEEEYDEDEYEYDEEDR	2	1500000	368700	377300	612400	482800	211300	244300	267000	1383000	423600	987.9	359.3	1729000	564500	526500	726900					0.321867	0.573095	0.647495	0.43599	0.494612	-1.01563	0.183324	0.73678		0.922	1.1489	0.00261834	0.000586708	0.518527	-0.94751	0.556516	0.254523		1.15267	1.53106	1.39544	1.18697	1.31653	0.396744	0.674759
AAG01363.1, ara h 3	60754	9290	AGQEEENEGGNIFSGFTPEFLAQAFQVDDR	3	1711000	393400	205000	363800	33200	4515	26420	16700	10280	5608	458.4	0	809.2	42050	675.9	492.2					0.0194039	0.0114769	0.128878	0.0459043	0.0514158	-4.28165	0.113586	0.944675		0.00600818	0.0142552	0.0022361	0	0.00562487	-7.47396	0.106523	0.972556		0.00047294	0.106889	0.00329707	0.00135294	0.0280029	-5.15828	0.109601
ACH91862.1, ara h 3	60929	9204	TANELNLLILR	3	224700	79810	122400	136700	22330	7092	56420	49500	63140	17470	4919	412.8	877.9	6163	41990	50760					0.0993769	0.088861	0.460948	0.362107	0.252823	-1.9838	0.0166371	1.77892		0.280997	0.218895	0.0401879	0.00301975	0.135775	-2.88071	0.0120823	1.91785		0.00390699	0.0772209	0.343056	0.371324	0.198877	-2.33005	0.0124804
ACH91862.1, ara h 3	60929	9204	TANELNLLILR	2	1784000	925800	1293000	1426000	194500	94420	536600	510700	454200	218700	9800	4199	99920	178000	443400	544300					0.109025	0.101987	0.415004	0.358135	0.246038	-2.02305	0.00275014	2.56064		0.254596	0.236228	0.00757927	0.0029446	0.125337	-2.99611	0.00122494	2.91188		0.056009	0.192266	0.342923	0.381697	0.243224	-2.03964	0.00235068
ACH91862.1, ara h 3	60929	9204	AHVQVVDSNGNR	3	21700	5384	0	0	3134	12830	3696	5677	5281	1258	1264	42.02	14.64	1680	15960	20680					0.144424	2.38299	#DIV/0!	#DIV/0!	#DIV/0!	#DIV/0!	0.940371	0.0267007		0.243364	0.233655	#DIV/0!	#DIV/0!	#DIV/0!	#DIV/0!	0.395876	0.40244		0.000674654	0.312036	#DIV/0!	#DIV/0!	#DIV/0!	#DIV/0!	0.712207
ACH91862.1, ara h 3	60929	9204	SPDIYNPQAGSLK	3	374200	135600	210700	252400	101300	36610	187900	145100	794000	303400	7225	2741	219800	87420	683400	658500					0.270711	0.269985	0.891789	0.574881	0.501842	-0.994696	0.0792423	1.10104		2.12186	2.23746	0.0342905	0.0108597	1.10112	0.13897	0.867288	0.0618366		0.587386	0.64469	3.24347	2.60895	1.77113	0.824667	0.330931
ACH91862.1, ara h 3	60929	9204	SPDIYNPQAGSLK	2	3082000	1493000	2351000	2771000	812200	404000	2071000	1786000	6182000	3002000	11750	5000	1883000	901700	8491000	8992000					0.26353	0.270596	0.880902	0.644533	0.51489	-0.957663	0.0694579	1.15828		2.00584	2.01072	0.00499787	0.0018044	1.00584	0.00840059	0.93734	0.028103		0.610967	0.603952	3.61165	3.24504	2.0179	1.01286	0.267232
ACH91862.1, ara h 3	60929	9204	WLGLSAEYGNLYR	3	436500	156000	187900	234500	41.03	2720	12140	16720	4819	5216	0	519.4	125.1	2580	28340	31500					9.39977e-05	0.0174359	0.0646088	0.0713006	0.0383598	-4.70426	0.00804792	2.09432		0.0110401	0.0334359	0	0.00221493	0.0116727	-6.42071	0.00725643	2.13928		0.000286598	0.0165385	0.150825	0.134328	0.0754946	-3.72748	0.00955811
ACH91862.1, ara h 3	60929	9204	WLGLSAEYGNLYR	2	3008000	1334000	2068000	2134000	161800	61340	130300	125500	199900	175900	6187	4463	120600	49460	248100	277500					0.0537899	0.045982	0.0630077	0.0588097	0.0553973	-4.17404	0.00107719	2.96771		0.0664561	0.131859	0.00299178	0.00209138	0.0508496	-4.29762	0.00106883	2.97109		0.0400931	0.0370765	0.119971	0.130037	0.0817945	-3.61185	0.00130865
ACH91862.1, ara h 3	60929	9204	FNLAGNHEQEFLR	3	3132000	2375000	3106000	3546000	827700	398200	2163000	2091000	3652000	1807000	3861	0	246300	132500	5418000	5210000					0.264272	0.167663	0.696394	0.589679	0.429502	-1.21926	0.0166934	1.77745		1.16603	0.760842	0.00124308	0	0.482028	-1.05281	0.11419	0.942371		0.0786398	0.0557895	1.74437	1.46926	0.837014	-0.256676	0.854052
ACH91862.1, ara h 3	60929	9204	FNLAGNHEQEFLR	2	924900	820200	1165000	1485000	649300	141300	694800	664800	659400	367400	1817	418.8	31050	29100	1404000	1437000					0.702022	0.172275	0.596395	0.447677	0.479592	-1.06012	0.0299435	1.5237		0.712942	0.44794	0.00155966	0.00028202	0.290681	-1.78249	0.00823535	2.08432		0.0335712	0.0354792	1.20515	0.967677	0.560469	-0.835293	0.416114
ACH91862.1, ara h 3	60929	9204	NRSPDIYNPQAGSLK	3	533500	375900	601800	686600	213200	132200	490500	472800	527900	205400	30790	17570	332800	137500	207800	150700					0.399625	0.351689	0.815055	0.688611	0.563745	-0.826886	0.0946651	1.02381		0.989503	0.546422	0.0511632	0.0255899	0.40317	-1.31054	0.0402808	1.3949		0.623805	0.365789	0.345297	0.219487	0.388595	-1.36366	0.00505035
ACH91862.1, ara h 3	60929	9204	RFNLAGNHEQEFLR	3	471400	310800	321700	317900	570800	162400	269600	149800	727300	351000	5077	450.7	300300	154400	91460	68550					1.21086	0.522523	0.838048	0.471217	0.760662	-0.394672	0.546524	0.262391		1.54285	1.12934	0.0157818	0.00141774	0.672349	-0.572719	0.650235	0.18693		0.637039	0.496782	0.284302	0.215634	0.408439	-1.29181	0.0209247
ACH91862.1, ara h 3	60929	9204	RPFYSNAPQEIFIQQGR	3	3372000	1787000	2093000	2003000	190400	93590	528600	509800	352100	158400	8754	5230	5417	75550	183800	181100					0.056465	0.0523727	0.252556	0.254518	0.153978	-2.6992	0.00185665	2.73127		0.104419	0.0886402	0.00418251	0.00261108	0.0499631	-4.32299	0.00102139	2.99081		0.00160647	0.0422776	0.0878165	0.0904144	0.0555287	-4.17062	0.000885979
ACH91862.1, ara h 3	60929	9204	NALFVPHYNTNAHSIIYALR	4	1629000	924800	382100	438900	122400	73490	124500	127300	362000	151700	13440	6191	246100	147300	150100	165600					0.0751381	0.0794658	0.325831	0.290043	0.19262	-2.37617	0.0445486	1.35117		0.222222	0.164035	0.035174	0.0141057	0.108884	-3.19913	0.0559623	1.2521		0.151074	0.159278	0.392829	0.377307	0.270122	-1.88832	0.0610297
ACH91862.1, ara h 3	60929	9204	NALFVPHYNTNAHSIIYALR	3	528000	360100	296100	564200	92460	20520	55720	48690	86960	56790	1411	2410	89750	35410	67830	67380					0.175114	0.0569842	0.18818	0.0862992	0.126644	-2.98115	0.00118606	2.92589		0.164697	0.157706	0.00476528	0.00427153	0.08286	-3.59318	0.0010715	2.97001		0.169981	0.0983338	0.229078	0.119426	0.154205	-2.69708	0.00129985
ACH91862.1, ara h 3	60929	9204	GYFGLIFPGCPSTYEEPAQQGR	3	3267000	913700	461500	464500	246300	77690	115000	92320	501000	47340	3303	1832	55740	76810	89890	89290					0.0753903	0.0850279	0.249187	0.198751	0.152089	-2.71701	0.140113	0.853523		0.153352	0.0518113	0.0071571	0.00394403	0.054066	-4.20913	0.14652	0.834104		0.0170615	0.0840648	0.194778	0.192228	0.122033	-3.03466	0.124684
ACH91862.1, ara h 3	60929	9204	GYFGLIFPGCPSTYEEPAQQGR	2	794500	245000	132400	206800	52620	11840	25890	32000	25710	1155	0	136.7	18350	21140	4152	48280					0.0662303	0.0483265	0.195544	0.154739	0.11621	-3.1052	0.0842934	1.07421		0.03236	0.00471429	0	0.000661025	0.00943382	-6.72794	0.067742	1.16914		0.0230963	0.0862857	0.0313595	0.233462	0.093551	-3.4181	0.0787221
ACH91862.1, ara h 3	60929	9204	NALRRPFYSNAPQEIFIQQGR	4	179800	151800	123900	191600	642000	113100	566300	66350	388600	227200	46200	35500	399500	349400	372400	373000					3.57063	0.745059	4.57062	0.346294	2.30815	1.20674	0.264258	0.577973		2.16129	1.49671	0.372881	0.185282	1.05404	0.0759295	0.887301	0.0519292		2.22191	2.30171	3.00565	1.94676	2.36901	1.24428	2.48158e-05
ACH91862.1, ara h 3	60929	9204	VYDEELQEGHVLVVPQNFAVAGK	4	652400	232000	324800	384600	51550	30380	142800	147900	53460	28290	2389	2001	18150	123100	43770	49250					0.0790159	0.130948	0.439655	0.384555	0.258544	-1.95152	0.0185049	1.73271		0.0819436	0.12194	0.0073553	0.00520281	0.0541103	-4.20795	0.00610141	2.21457		0.0278204	0.530603	0.13476	0.128055	0.20531	-2.28413	0.0106758
ACH91862.1, ara h 3	60929	9204	VYDEELQEGHVLVVPQNFAVAGK	3	3439000	1524000	2156000	2591000	208200	87010	912500	939700	276300	133700	3443	516.2	18410	43960	197500	200700					0.0605409	0.0570932	0.423237	0.362679	0.225888	-2.14632	0.00636843	2.19597		0.0803431	0.0877297	0.00159694	0.000199228	0.0424672	-4.55751	0.0012544	2.90156		0.0053533	0.0288451	0.0916048	0.0774604	0.0508159	-4.29858	0.00124955
ACH91862.1, ara h 3	60929	9204	IESEGGYIETWNPNNQEFECAGVALSR	3	3990000	1138000	555900	605900	535100	181000	156600	135000	330700	86760	1362	999.8	481900	9538	187900	226500					0.13411	0.159051	0.281705	0.222809	0.199419	-2.32613	0.159307	0.797766		0.0828822	0.076239	0.00245008	0.00165011	0.0408054	-4.6151	0.12381	0.907244		0.120777	0.00838137	0.33801	0.373824	0.210248	-2.24983	0.152786
ACH91862.1, ara h 3	60929	9204	SQSDNFEYVAFK	2	1098000	555300	826300	953300	314500	173200	662100	667000	1720000	817400	3358	2856	1388000	138600	1945000	2146000					0.28643	0.311903	0.801283	0.699675	0.524823	-0.930098	0.0548922	1.26049		1.56648	1.472	0.0040639	0.00299591	0.761385	-0.393301	0.619716	0.207808		1.26412	0.249595	2.35387	2.25113	1.52968	0.613227	0.285452
ACH91862.1, ara h 3	60929	9204	GADEEEEYDEDEYEYDEEDR	2	1500000	368700	377300	612400	482800	211300	244300	267000	1383000	423600	987.9	359.3	1729000	564500	526500	726900					0.321867	0.573095	0.647495	0.43599	0.494612	-1.01563	0.183324	0.73678		0.922	1.1489	0.00261834	0.000586708	0.518527	-0.94751	0.556516	0.254523		1.15267	1.53106	1.39544	1.18697	1.31653	0.396744	0.674759
ACH91862.1, ara h 3	60929	9204	AGQEEENEGGNIFSGFTPEFLAQAFQVDDR	3	1711000	393400	205000	363800	33200	4515	26420	16700	10280	5608	458.4	0	809.2	42050	675.9	492.2					0.0194039	0.0114769	0.128878	0.0459043	0.0514158	-4.28165	0.113586	0.944675		0.00600818	0.0142552	0.0022361	0	0.00562487	-7.47396	0.106523	0.972556		0.00047294	0.106889	0.00329707	0.00135294	0.0280029	-5.15828	0.109601
ACH91862.1, ara h 3	60929	9204	FFVPPSQQSPR	2	866500	450500	547700	608100	24200	309.6	182500	196400	439200	210700	3121	2447	195900	183600	359900	379500					0.0279284	0.000687236	0.333212	0.322973	0.1712	-2.54624	0.00236562	2.62606		0.506867	0.467703	0.00569838	0.00402401	0.246073	-2.02284	0.0160072	1.79568		0.226082	0.407547	0.657112	0.624075	0.478704	-1.06279	0.0167447
ACH91862.1, ara h 3	60929	9204	TDSRPSIANLAGENSVIDNLPEEVVANSYGLPR	4	712100	197800	127300	134700	31400	13560	30300	18630	98670	15400	598.1	255.5	2215	48390	18880	11510					0.0440949	0.0685541	0.23802	0.138307	0.122244	-3.03216	0.103861	0.983548		0.138562	0.0778564	0.00469835	0.00189681	0.0557534	-4.1648	0.113238	0.946008		0.00311052	0.244641	0.148311	0.0854491	0.120378	-3.05436	0.101162
ACH91862.1, ara h 3	60929	9204	TDSRPSIANLAGENSVIDNLPEEVVANSYGLPR	3	598800	167200	139100	143700	19010	5378	33310	28360	83180	54690	244	1374	43490	132000	17160	19490					0.0317468	0.0321651	0.239468	0.197356	0.125184	-2.99788	0.0762834	1.11757		0.138911	0.327093	0.00175413	0.00956159	0.11933	-3.06697	0.0936929	1.02829		0.0726286	0.789474	0.123364	0.13563	0.280274	-1.83509	0.120282
ABF93402.1, ara h 3	61041	9112	AHVQVVDSNGNR	3	21700	5384	0	0	3134	12830	3696	5677	5281	1258	1264	42.02	14.64	1680	15960	20680					0.144424	2.38299	#DIV/0!	#DIV/0!	#DIV/0!	#DIV/0!	0.940371	0.0267007		0.243364	0.233655	#DIV/0!	#DIV/0!	#DIV/0!	#DIV/0!	0.395876	0.40244		0.000674654	0.312036	#DIV/0!	#DIV/0!	#DIV/0!	#DIV/0!	0.712207
ABF93402.1, ara h 3	61041	9112	SPDIYNPQAGSLK	3	374200	135600	210700	252400	101300	36610	187900	145100	794000	303400	7225	2741	219800	87420	683400	658500					0.270711	0.269985	0.891789	0.574881	0.501842	-0.994696	0.0792423	1.10104		2.12186	2.23746	0.0342905	0.0108597	1.10112	0.13897	0.867288	0.0618366		0.587386	0.64469	3.24347	2.60895	1.77113	0.824667	0.330931
ABF93402.1, ara h 3	61041	9112	SPDIYNPQAGSLK	2	3082000	1493000	2351000	2771000	812200	404000	2071000	1786000	6182000	3002000	11750	5000	1883000	901700	8491000	8992000					0.26353	0.270596	0.880902	0.644533	0.51489	-0.957663	0.0694579	1.15828		2.00584	2.01072	0.00499787	0.0018044	1.00584	0.00840059	0.93734	0.028103		0.610967	0.603952	3.61165	3.24504	2.0179	1.01286	0.267232
ABF93402.1, ara h 3	61041	9112	WLGLSAEYGNLYR	3	436500	156000	187900	234500	41.03	2720	12140	16720	4819	5216	0	519.4	125.1	2580	28340	31500					9.39977e-05	0.0174359	0.0646088	0.0713006	0.0383598	-4.70426	0.00804792	2.09432		0.0110401	0.0334359	0	0.00221493	0.0116727	-6.42071	0.00725643	2.13928		0.000286598	0.0165385	0.150825	0.134328	0.0754946	-3.72748	0.00955811
ABF93402.1, ara h 3	61041	9112	WLGLSAEYGNLYR	2	3008000	1334000	2068000	2134000	161800	61340	130300	125500	199900	175900	6187	4463	120600	49460	248100	277500					0.0537899	0.045982	0.0630077	0.0588097	0.0553973	-4.17404	0.00107719	2.96771		0.0664561	0.131859	0.00299178	0.00209138	0.0508496	-4.29762	0.00106883	2.97109		0.0400931	0.0370765	0.119971	0.130037	0.0817945	-3.61185	0.00130865
ABF93402.1, ara h 3	61041	9112	FNLAGNHEQEFLR	3	3132000	2375000	3106000	3546000	827700	398200	2163000	2091000	3652000	1807000	3861	0	246300	132500	5418000	5210000					0.264272	0.167663	0.696394	0.589679	0.429502	-1.21926	0.0166934	1.77745		1.16603	0.760842	0.00124308	0	0.482028	-1.05281	0.11419	0.942371		0.0786398	0.0557895	1.74437	1.46926	0.837014	-0.256676	0.854052
ABF93402.1, ara h 3	61041	9112	FNLAGNHEQEFLR	2	924900	820200	1165000	1485000	649300	141300	694800	664800	659400	367400	1817	418.8	31050	29100	1404000	1437000					0.702022	0.172275	0.596395	0.447677	0.479592	-1.06012	0.0299435	1.5237		0.712942	0.44794	0.00155966	0.00028202	0.290681	-1.78249	0.00823535	2.08432		0.0335712	0.0354792	1.20515	0.967677	0.560469	-0.835293	0.416114
ABF93402.1, ara h 3	61041	9112	NRSPDIYNPQAGSLK	3	533500	375900	601800	686600	213200	132200	490500	472800	527900	205400	30790	17570	332800	137500	207800	150700					0.399625	0.351689	0.815055	0.688611	0.563745	-0.826886	0.0946651	1.02381		0.989503	0.546422	0.0511632	0.0255899	0.40317	-1.31054	0.0402808	1.3949		0.623805	0.365789	0.345297	0.219487	0.388595	-1.36366	0.00505035
ABF93402.1, ara h 3	61041	9112	RFNLAGNHEQEFLR	3	471400	310800	321700	317900	570800	162400	269600	149800	727300	351000	5077	450.7	300300	154400	91460	68550					1.21086	0.522523	0.838048	0.471217	0.760662	-0.394672	0.546524	0.262391		1.54285	1.12934	0.0157818	0.00141774	0.672349	-0.572719	0.650235	0.18693		0.637039	0.496782	0.284302	0.215634	0.408439	-1.29181	0.0209247
ABF93402.1, ara h 3	61041	9112	RPFYSNAPQEIFIQQGR	3	3372000	1787000	2093000	2003000	190400	93590	528600	509800	352100	158400	8754	5230	5417	75550	183800	181100					0.056465	0.0523727	0.252556	0.254518	0.153978	-2.6992	0.00185665	2.73127		0.104419	0.0886402	0.00418251	0.00261108	0.0499631	-4.32299	0.00102139	2.99081		0.00160647	0.0422776	0.0878165	0.0904144	0.0555287	-4.17062	0.000885979
ABF93402.1, ara h 3	61041	9112	NALFVPHYNTNAHSIIYALR	4	1629000	924800	382100	438900	122400	73490	124500	127300	362000	151700	13440	6191	246100	147300	150100	165600					0.0751381	0.0794658	0.325831	0.290043	0.19262	-2.37617	0.0445486	1.35117		0.222222	0.164035	0.035174	0.0141057	0.108884	-3.19913	0.0559623	1.2521		0.151074	0.159278	0.392829	0.377307	0.270122	-1.88832	0.0610297
ABF93402.1, ara h 3	61041	9112	NALFVPHYNTNAHSIIYALR	3	528000	360100	296100	564200	92460	20520	55720	48690	86960	56790	1411	2410	89750	35410	67830	67380					0.175114	0.0569842	0.18818	0.0862992	0.126644	-2.98115	0.00118606	2.92589		0.164697	0.157706	0.00476528	0.00427153	0.08286	-3.59318	0.0010715	2.97001		0.169981	0.0983338	0.229078	0.119426	0.154205	-2.69708	0.00129985
ABF93402.1, ara h 3	61041	9112	GYFGLIFPGCPSTYEEPAQQGR	3	3267000	913700	461500	464500	246300	77690	115000	92320	501000	47340	3303	1832	55740	76810	89890	89290					0.0753903	0.0850279	0.249187	0.198751	0.152089	-2.71701	0.140113	0.853523		0.153352	0.0518113	0.0071571	0.00394403	0.054066	-4.20913	0.14652	0.834104		0.0170615	0.0840648	0.194778	0.192228	0.122033	-3.03466	0.124684
ABF93402.1, ara h 3	61041	9112	GYFGLIFPGCPSTYEEPAQQGR	2	794500	245000	132400	206800	52620	11840	25890	32000	25710	1155	0	136.7	18350	21140	4152	48280					0.0662303	0.0483265	0.195544	0.154739	0.11621	-3.1052	0.0842934	1.07421		0.03236	0.00471429	0	0.000661025	0.00943382	-6.72794	0.067742	1.16914		0.0230963	0.0862857	0.0313595	0.233462	0.093551	-3.4181	0.0787221
ABF93402.1, ara h 3	61041	9112	NALRRPFYSNAPQEIFIQQGR	4	179800	151800	123900	191600	642000	113100	566300	66350	388600	227200	46200	35500	399500	349400	372400	373000					3.57063	0.745059	4.57062	0.346294	2.30815	1.20674	0.264258	0.577973		2.16129	1.49671	0.372881	0.185282	1.05404	0.0759295	0.887301	0.0519292		2.22191	2.30171	3.00565	1.94676	2.36901	1.24428	2.48158e-05
ABF93402.1, ara h 3	61041	9112	VYDEELQEGHVLVVPQNFAVAGK	4	652400	232000	324800	384600	51550	30380	142800	147900	53460	28290	2389	2001	18150	123100	43770	49250					0.0790159	0.130948	0.439655	0.384555	0.258544	-1.95152	0.0185049	1.73271		0.0819436	0.12194	0.0073553	0.00520281	0.0541103	-4.20795	0.00610141	2.21457		0.0278204	0.530603	0.13476	0.128055	0.20531	-2.28413	0.0106758
ABF93402.1, ara h 3	61041	9112	VYDEELQEGHVLVVPQNFAVAGK	3	3439000	1524000	2156000	2591000	208200	87010	912500	939700	276300	133700	3443	516.2	18410	43960	197500	200700					0.0605409	0.0570932	0.423237	0.362679	0.225888	-2.14632	0.00636843	2.19597		0.0803431	0.0877297	0.00159694	0.000199228	0.0424672	-4.55751	0.0012544	2.90156		0.0053533	0.0288451	0.0916048	0.0774604	0.0508159	-4.29858	0.00124955
ABF93402.1, ara h 3	61041	9112	IESEGGYIETWNPNNQEFECAGVALSR	3	3990000	1138000	555900	605900	535100	181000	156600	135000	330700	86760	1362	999.8	481900	9538	187900	226500					0.13411	0.159051	0.281705	0.222809	0.199419	-2.32613	0.159307	0.797766		0.0828822	0.076239	0.00245008	0.00165011	0.0408054	-4.6151	0.12381	0.907244		0.120777	0.00838137	0.33801	0.373824	0.210248	-2.24983	0.152786
ABF93402.1, ara h 3	61041	9112	TANDLNLLILR	3	198100	77060	110100	131800	39890	14920	74800	70620	110300	32600	27040	2340	2995	10550	107000	134700					0.201363	0.193615	0.679382	0.535812	0.402543	-1.31278	0.0348544	1.45774		0.55679	0.423047	0.245595	0.0177542	0.310796	-1.68596	0.0471796	1.32625		0.0151186	0.136906	0.971844	1.022	0.536468	-0.898436	0.170961
ABF93402.1, ara h 3	61041	9112	TANDLNLLILR	2	1935000	955000	1379000	1587000	505400	167000	896400	832900	936900	426100	12330	6900	224100	167100	1307000	1616000					0.261189	0.174869	0.650036	0.524827	0.40273	-1.31211	0.017238	1.76351		0.484186	0.446178	0.00894126	0.00434783	0.235913	-2.08367	0.00986128	2.00607		0.115814	0.174974	0.947788	1.01827	0.564212	-0.82569	0.184417
ABF93402.1, ara h 3	61041	9112	SQSDNFEYVAFK	2	1098000	555300	826300	953300	314500	173200	662100	667000	1720000	817400	3358	2856	1388000	138600	1945000	2146000					0.28643	0.311903	0.801283	0.699675	0.524823	-0.930098	0.0548922	1.26049		1.56648	1.472	0.0040639	0.00299591	0.761385	-0.393301	0.619716	0.207808		1.26412	0.249595	2.35387	2.25113	1.52968	0.613227	0.285452
ABF93402.1, ara h 3	61041	9112	GADEEEEYDEDEYEYDEEDR	2	1500000	368700	377300	612400	482800	211300	244300	267000	1383000	423600	987.9	359.3	1729000	564500	526500	726900					0.321867	0.573095	0.647495	0.43599	0.494612	-1.01563	0.183324	0.73678		0.922	1.1489	0.00261834	0.000586708	0.518527	-0.94751	0.556516	0.254523		1.15267	1.53106	1.39544	1.18697	1.31653	0.396744	0.674759
ABF93402.1, ara h 3	61041	9112	FFVPPSQQSPR	2	866500	450500	547700	608100	24200	309.6	182500	196400	439200	210700	3121	2447	195900	183600	359900	379500					0.0279284	0.000687236	0.333212	0.322973	0.1712	-2.54624	0.00236562	2.62606		0.506867	0.467703	0.00569838	0.00402401	0.246073	-2.02284	0.0160072	1.79568		0.226082	0.407547	0.657112	0.624075	0.478704	-1.06279	0.0167447
ABF93402.1, ara h 3	61041	9112	GENESEEEGAIVTVR	2	3509000	662400	2898000	2482000	1311000	564300	1528000	537400	4743000	2146000	7067	2852	1710000	763300	5122000	5081000					0.373611	0.851902	0.52726	0.216519	0.492323	-1.02232	0.0789063	1.10289		1.35167	3.23973	0.00243858	0.00114907	1.14875	0.200061	0.623345	0.205271		0.487318	1.15232	1.76743	2.04714	1.36355	0.44737	0.566211
ABF93402.1, ara h 3	61041	9112	AGQEEENEGGNIFSGFTPEFLEQAFQVDDR	4	318000	84200	37400	61610	23090	3880	8556	0	42470	31110	198.9	4109	3057	139400	238.8	4511					0.0726101	0.0460808	0.22877	0	0.0868652	-3.52508	0.124103	0.906216		0.133553	0.369477	0.00531818	0.0666937	0.143761	-2.79826	0.158614	0.799658		0.00961321	1.65558	0.00638503	0.0732186	0.4362	-1.19694	0.273304
ABF93402.1, ara h 3	61041	9112	AGQEEENEGGNIFSGFTPEFLEQAFQVDDR	3	1636000	370100	197100	382200	136900	23190	37520	22650	48940	28000	213.1	1690	662.5	74930	15960	24840					0.0836797	0.0626587	0.19036	0.0592622	0.0989902	-3.33657	0.126804	0.896868		0.0299144	0.0756552	0.00108118	0.00442177	0.0277681	-5.17043	0.1087	0.963772		0.000404951	0.202459	0.0809741	0.0649922	0.0872075	-3.5194	0.113195
AAC63045.1, ara h 3	58543	6746	AHVQVVDSNGNR	3	21700	5384	0	0	3134	12830	3696	5677	5281	1258	1264	42.02	14.64	1680	15960	20680					0.144424	2.38299	#DIV/0!	#DIV/0!	#DIV/0!	#DIV/0!	0.940371	0.0267007		0.243364	0.233655	#DIV/0!	#DIV/0!	#DIV/0!	#DIV/0!	0.395876	0.40244		0.000674654	0.312036	#DIV/0!	#DIV/0!	#DIV/0!	#DIV/0!	0.712207
AAC63045.1, ara h 3	58543	6746	SPDIYNPQAGSLK	3	374200	135600	210700	252400	101300	36610	187900	145100	794000	303400	7225	2741	219800	87420	683400	658500					0.270711	0.269985	0.891789	0.574881	0.501842	-0.994696	0.0792423	1.10104		2.12186	2.23746	0.0342905	0.0108597	1.10112	0.13897	0.867288	0.0618366		0.587386	0.64469	3.24347	2.60895	1.77113	0.824667	0.330931
AAC63045.1, ara h 3	58543	6746	SPDIYNPQAGSLK	2	3082000	1493000	2351000	2771000	812200	404000	2071000	1786000	6182000	3002000	11750	5000	1883000	901700	8491000	8992000					0.26353	0.270596	0.880902	0.644533	0.51489	-0.957663	0.0694579	1.15828		2.00584	2.01072	0.00499787	0.0018044	1.00584	0.00840059	0.93734	0.028103		0.610967	0.603952	3.61165	3.24504	2.0179	1.01286	0.267232
AAC63045.1, ara h 3	58543	6746	SQSENFEYVAFK	2	1832000	938300	1555000	1878000	459200	231600	1243000	1252000	2740000	1274000	3958	2050	394600	232600	2872000	3145000					0.250655	0.246829	0.799357	0.666667	0.490877	-1.02657	0.069356	1.15892		1.49563	1.35777	0.00254534	0.00109159	0.714261	-0.485476	0.456724	0.340346		0.215393	0.247895	1.84695	1.67465	0.996222	-0.00546105	0.896215
AAC63045.1, ara h 3	58543	6746	NRSPDIYNPQAGSLK	3	533500	375900	601800	686600	213200	132200	490500	472800	527900	205400	30790	17570	332800	137500	207800	150700					0.399625	0.351689	0.815055	0.688611	0.563745	-0.826886	0.0946651	1.02381		0.989503	0.546422	0.0511632	0.0255899	0.40317	-1.31054	0.0402808	1.3949		0.623805	0.365789	0.345297	0.219487	0.388595	-1.36366	0.00505035
AAC63045.1, ara h 3	58543	6746	RPFYSNAPQEIFIQQGR	3	3372000	1787000	2093000	2003000	190400	93590	528600	509800	352100	158400	8754	5230	5417	75550	183800	181100					0.056465	0.0523727	0.252556	0.254518	0.153978	-2.6992	0.00185665	2.73127		0.104419	0.0886402	0.00418251	0.00261108	0.0499631	-4.32299	0.00102139	2.99081		0.00160647	0.0422776	0.0878165	0.0904144	0.0555287	-4.17062	0.000885979
AAC63045.1, ara h 3	58543	6746	NALRRPFYSNAPQEIFIQQGR	4	179800	151800	123900	191600	642000	113100	566300	66350	388600	227200	46200	35500	399500	349400	372400	373000					3.57063	0.745059	4.57062	0.346294	2.30815	1.20674	0.264258	0.577973		2.16129	1.49671	0.372881	0.185282	1.05404	0.0759295	0.887301	0.0519292		2.22191	2.30171	3.00565	1.94676	2.36901	1.24428	2.48158e-05
AAC63045.1, ara h 3	58543	6746	VYDEELQEGHVLVVPQNFAVAGK	4	652400	232000	324800	384600	51550	30380	142800	147900	53460	28290	2389	2001	18150	123100	43770	49250					0.0790159	0.130948	0.439655	0.384555	0.258544	-1.95152	0.0185049	1.73271		0.0819436	0.12194	0.0073553	0.00520281	0.0541103	-4.20795	0.00610141	2.21457		0.0278204	0.530603	0.13476	0.128055	0.20531	-2.28413	0.0106758
AAC63045.1, ara h 3	58543	6746	VYDEELQEGHVLVVPQNFAVAGK	3	3439000	1524000	2156000	2591000	208200	87010	912500	939700	276300	133700	3443	516.2	18410	43960	197500	200700					0.0605409	0.0570932	0.423237	0.362679	0.225888	-2.14632	0.00636843	2.19597		0.0803431	0.0877297	0.00159694	0.000199228	0.0424672	-4.55751	0.0012544	2.90156		0.0053533	0.0288451	0.0916048	0.0774604	0.0508159	-4.29858	0.00124955
AAC63045.1, ara h 3	58543	6746	IESEGGYIETWNPNNQEFECAGVALSR	3	3990000	1138000	555900	605900	535100	181000	156600	135000	330700	86760	1362	999.8	481900	9538	187900	226500					0.13411	0.159051	0.281705	0.222809	0.199419	-2.32613	0.159307	0.797766		0.0828822	0.076239	0.00245008	0.00165011	0.0408054	-4.6151	0.12381	0.907244		0.120777	0.00838137	0.33801	0.373824	0.210248	-2.24983	0.152786
AAC63045.1, ara h 3	58543	6746	TANDLNLLILR	3	198100	77060	110100	131800	39890	14920	74800	70620	110300	32600	27040	2340	2995	10550	107000	134700					0.201363	0.193615	0.679382	0.535812	0.402543	-1.31278	0.0348544	1.45774		0.55679	0.423047	0.245595	0.0177542	0.310796	-1.68596	0.0471796	1.32625		0.0151186	0.136906	0.971844	1.022	0.536468	-0.898436	0.170961
AAC63045.1, ara h 3	58543	6746	TANDLNLLILR	2	1935000	955000	1379000	1587000	505400	167000	896400	832900	936900	426100	12330	6900	224100	167100	1307000	1616000					0.261189	0.174869	0.650036	0.524827	0.40273	-1.31211	0.017238	1.76351		0.484186	0.446178	0.00894126	0.00434783	0.235913	-2.08367	0.00986128	2.00607		0.115814	0.174974	0.947788	1.01827	0.564212	-0.82569	0.184417
AAC63045.1, ara h 3	58543	6746	FFVPPSQQSPR	2	866500	450500	547700	608100	24200	309.6	182500	196400	439200	210700	3121	2447	195900	183600	359900	379500					0.0279284	0.000687236	0.333212	0.322973	0.1712	-2.54624	0.00236562	2.62606		0.506867	0.467703	0.00569838	0.00402401	0.246073	-2.02284	0.0160072	1.79568		0.226082	0.407547	0.657112	0.624075	0.478704	-1.06279	0.0167447
AAC63045.1, ara h 3	58543	6746	AGQEEENEGGNIFSGFTPEFLEQAFQVDDR	4	318000	84200	37400	61610	23090	3880	8556	0	42470	31110	198.9	4109	3057	139400	238.8	4511					0.0726101	0.0460808	0.22877	0	0.0868652	-3.52508	0.124103	0.906216		0.133553	0.369477	0.00531818	0.0666937	0.143761	-2.79826	0.158614	0.799658		0.00961321	1.65558	0.00638503	0.0732186	0.4362	-1.19694	0.273304
AAC63045.1, ara h 3	58543	6746	AGQEEENEGGNIFSGFTPEFLEQAFQVDDR	3	1636000	370100	197100	382200	136900	23190	37520	22650	48940	28000	213.1	1690	662.5	74930	15960	24840					0.0836797	0.0626587	0.19036	0.0592622	0.0989902	-3.33657	0.126804	0.896868		0.0299144	0.0756552	0.00108118	0.00442177	0.0277681	-5.17043	0.1087	0.963772		0.000404951	0.202459	0.0809741	0.0649922	0.0872075	-3.5194	0.113195
AAC63045.1, ara h 3	58543	6746	RADEEEEYDEDEYEYDEEDR	3	1190000	561500	376200	268400	605400	343900	311700	294300	1899000	744400	2174	2717	1277000	514200	405700	528200					0.508739	0.612467	0.828549	1.0965	0.761563	-0.392964	0.373397	0.42783		1.5958	1.32573	0.00577884	0.010123	0.734359	-0.445443	0.902418	0.0445921		1.07311	0.915761	1.07842	1.96796	1.25881	0.332062	0.784424
ABI17154.1, ara h 3	58570	5386	AHVQVVDSNGNR	3	21700	5384	0	0	3134	12830	3696	5677	5281	1258	1264	42.02	14.64	1680	15960	20680					0.144424	2.38299	#DIV/0!	#DIV/0!	#DIV/0!	#DIV/0!	0.940371	0.0267007		0.243364	0.233655	#DIV/0!	#DIV/0!	#DIV/0!	#DIV/0!	0.395876	0.40244		0.000674654	0.312036	#DIV/0!	#DIV/0!	#DIV/0!	#DIV/0!	0.712207
ABI17154.1, ara h 3	58570	5386	QTVENLR	2	86430	49360	33360	38530	183700	95480	37480	102500	60750	38820	439.8	309.3	26070	14880	48820	61070					2.12542	1.93436	1.1235	2.66026	1.96089	0.971506	0.153481	0.813946		0.702881	0.786467	0.0131835	0.00802751	0.37764	-1.40492	0.210704	0.676328		0.301631	0.301459	1.46343	1.585	0.91288	-0.131504	0.406865
ABI17154.1, ara h 3	58570	5386	AQSENYEYLAFK	2	1594000	766400	1306000	1420000	168800	80190	722100	696300	213800	82760	2717	1381	74180	115400	223200	271100					0.105897	0.104632	0.55291	0.490352	0.313448	-1.6737	0.013319	1.87553		0.134128	0.107985	0.0020804	0.000972535	0.0612916	-4.02817	0.000655462	3.18345		0.046537	0.150574	0.170904	0.190915	0.139733	-2.83926	0.000988451
ABI17154.1, ara h 3	58570	5386	FFVPPFDHQSMR	3	3155000	1668000	2973000	3343000	243700	141400	1186000	1160000	1391000	721700	40210	25300	531000	298900	3243000	3530000					0.0772425	0.0847722	0.398924	0.346994	0.226983	-2.13934	0.00440947	2.35561		0.440887	0.432674	0.0135251	0.00756805	0.223664	-2.1606	0.00420111	2.37664		0.168304	0.179197	1.09082	1.05594	0.623564	-0.68139	0.38384
ABI17154.1, ara h 3	58570	5386	FFVPPFDHQSMR	2	388900	278700	454700	578000	24320	23240	221900	236000	144600	111300	2158	3205	86080	55840	468500	561500					0.0625354	0.0833872	0.488014	0.408304	0.26056	-1.94031	0.0133889	1.87326		0.371818	0.399354	0.00474599	0.00554498	0.195366	-2.35575	0.00256373	2.59113		0.221342	0.200359	1.03035	0.971453	0.605876	-0.722906	0.394455
ABI17154.1, ara h 3	58570	5386	FFVPPFDHQSMR	3	234700	117800	266700	296800	19800	22780	144600	129300	280500	136500	0	83.7	110100	54390	599600	653500					0.084363	0.193379	0.542182	0.435647	0.313893	-1.67166	0.0271113	1.56685		1.19514	1.15874	0	0.000282008	0.588542	-0.764782	0.159051	0.798463		0.46911	0.461715	2.24822	2.20182	1.34522	0.427837	0.470141
ABI17154.1, ara h 3	58570	5386	SSNPDIYNPQAGSLR	3	1082000	613600	735900	622200	460000	184400	510200	322300	1521000	567700	0	1415	550100	227100	1026000	1035000					0.425139	0.300522	0.693301	0.518001	0.48424	-1.0462	0.0244411	1.61188		1.40573	0.925196	0	0.00227419	0.5833	-0.77769	0.544452	0.26404		0.50841	0.370111	1.39421	1.66345	0.984046	-0.0232021	0.818932
ABI17154.1, ara h 3	58570	5386	SSNPDIYNPQAGSLR	2	5093000	1569000	2935000	2514000	1335000	582700	2018000	1332000	5689000	2180000	6931	2817	1745000	779000	4713000	5158000					0.262124	0.371383	0.687564	0.529833	0.462726	-1.11177	0.0765529	1.11604		1.11702	1.38942	0.0023615	0.00112053	0.627481	-0.672356	0.516321	0.28708		0.342627	0.496495	1.60579	2.05171	1.12416	0.168842	0.958669
ABI17154.1, ara h 3	58570	5386	NAMFVPHYTLNAHTIVVALNGR	4	1251000	562200	260600	284100	245900	107700	56210	49020	157100	71030	904.4	78.91	288600	130100	89680	97020					0.196563	0.191569	0.215695	0.172545	0.194093	-2.36518	0.0902572	1.04452		0.12558	0.126343	0.00347045	0.000277754	0.0639177	-3.96764	0.0631843	1.19939		0.230695	0.231412	0.344129	0.341499	0.286934	-1.80121	0.112225
ABI17154.1, ara h 3	58570	5386	NAMFVPHYTLNAHTIVVALNGR	3	306800	189800	96120	97430	45310	23750	21050	21720	42730	27300	142.7	553.7	12860	34720	33620	30940					0.147686	0.125132	0.218997	0.222929	0.178686	-2.4845	0.0280027	1.5528		0.139276	0.143836	0.0014846	0.00568305	0.0725699	-3.78448	0.022786	1.64233		0.0419166	0.182929	0.349771	0.317561	0.223045	-2.1646	0.0279006
ABI17154.1, ara h 3	58570	5386	VYDEELQEGHVLVVPQNFAVAAK	4	772800	271100	297000	326600	10840	2277	108700	126900	18110	5798	51.78	85.15	930.9	8697	9035	17750					0.0140269	0.00839911	0.365993	0.388549	0.194242	-2.36407	0.0283524	1.54741		0.0234343	0.0213869	0.000174343	0.000260716	0.0113141	-6.46574	0.0137139	1.86284		0.00120458	0.0320804	0.0304209	0.0543478	0.0295134	-5.08248	0.0141438
ABI17154.1, ara h 3	58570	5386	VYDEELQEGHVLVVPQNFAVAAK	3	3842000	1644000	1800000	1986000	115800	51620	671000	699900	96610	40400	2573	389.8	69500	17320	96750	95160					0.0301406	0.031399	0.372778	0.352417	0.196684	-2.34605	0.0117866	1.92861		0.0251458	0.0245742	0.00142944	0.000196274	0.0128364	-6.28361	0.004339	2.36261		0.0180895	0.0105353	0.05375	0.0479154	0.0325726	-4.9402	0.00465988
ABI17154.1, ara h 3	58570	5386	SVNELDLPILGWLGLSAQHGTIYR	4	562300	160300	0	97300	9776	7136	0	0	7893	9644	5775	0	37.66	9721	0	9435					0.0173857	0.0445165	#DIV/0!	0	#DIV/0!	#DIV/0!	0.155501	0.808266		0.014037	0.0601622	#DIV/0!	0	#DIV/0!	#DIV/0!	0.158272	0.800596		6.69749e-05	0.0606425	#DIV/0!	0.0969681	#DIV/0!	#DIV/0!	0.156507
ABI17154.1, ara h 3	58570	5386	SVNELDLPILGWLGLSAQHGTIYR	3	4899000	1996000	0	1205000	89220	23980	0	50670	307000	135600	7462	10430	349600	146600	0	136500					0.0182119	0.012014	#DIV/0!	0.0420498	#DIV/0!	#DIV/0!	0.105669	0.976051		0.0626659	0.0679359	#DIV/0!	0.0086556	#DIV/0!	#DIV/0!	0.11725	0.930886		0.0713615	0.0734469	#DIV/0!	0.113278	#DIV/0!	#DIV/0!	0.124167
ABI17154.1, ara h 3	58570	5386	IESEGGYIETWNPNNQEFQCAGVALSR	3	2223000	696100	348000	342400	361600	56060	82220	72610	9912	8592	3613	691.5	116500	1298	1519	82410					0.162663	0.0805344	0.236264	0.212062	0.172881	-2.53215	0.145354	0.837573		0.00445884	0.0123431	0.0103822	0.00201957	0.00730091	-7.09771	0.0921869	1.03533		0.0524067	0.00186467	0.00436494	0.240683	0.0748299	-3.74024	0.106462
ABI17154.1, ara h 3	58570	5386	TDSRPSIANLAGENSIIDNLPEEVVANSYR	4	1841000	555800	317400	323800	73200	17520	92790	80760	19480	192400	711.1	418.6	6980	24180	35850	3215					0.039761	0.0315221	0.292344	0.249413	0.15326	-2.70595	0.10629	0.973508		0.0105812	0.346168	0.00224039	0.00129277	0.0900705	-3.4728	0.103167	0.98646		0.00379142	0.0435049	0.112949	0.00992897	0.0425436	-4.55492	0.0882071
ABI17154.1, ara h 3	58570	5386	TDSRPSIANLAGENSIIDNLPEEVVANSYR	3	3064000	932800	755300	720600	108300	31050	207700	199000	106100	12610	523.7	318.3	36070	125400	65170	68210					0.035346	0.0332869	0.27499	0.276159	0.154945	-2.69017	0.073497	1.13373		0.0346279	0.0135184	0.000693367	0.000441715	0.0123204	-6.34281	0.0565041	1.24792		0.0117722	0.134434	0.0862836	0.0946572	0.0817867	-3.61199	0.0627108
ABI17154.1, ara h 3	58570	5386	RPFYSNAPLEIYVQQGSGYFGLIFPGCPSTYEEPAQEGR	4	368600	83640	3159	2093	4115	14200	639.4	0	12500	8220	176	16270	1.533	80590	1356	1100					0.0111639	0.169775	0.202406	0	0.0958362	-3.38329	0.254058	0.595067		0.0339121	0.0982783	0.0557138	7.77353	1.99036	0.993029	0.272238	0.565051		4.15898e-06	0.963534	0.42925	0.525561	0.479587	-1.06013	0.334029
AAL37561.1, ara h 6	17349	11250	QMVQQFK	2	509800	297900	346200	245800	241200	168300	196100	180100	52380	17280	8881	6587	130000	70.89	16810	21160					0.473127	0.564955	0.566436	0.73271	0.584307	-0.775202	0.0412712	1.38435		0.102746	0.058006	0.0256528	0.0267982	0.0533008	-4.2297	0.00130848	2.88323		0.255002	0.000237966	0.0485557	0.0860862	0.0974705	-3.35889	0.00304753
AAL37561.1, ara h 6	17349	11250	CDLDVSGGR	2	641300	315300	228700	249800	461700	261300	235500	246200	195700	99810	6437	1020	35550	16860	77920	77960					0.719944	0.828735	1.02973	0.985588	0.891	-0.166503	0.6193	0.208099		0.305161	0.316556	0.028146	0.00408327	0.163487	-2.61276	0.0375245	1.42569		0.0554343	0.0534729	0.340708	0.31209	0.190426	-2.3927	0.019674
AAL37561.1, ara h 6	17349	11250	ELMNLPQQCNFR	3	16540000	6456000	4112000	4364000	6702000	2479000	1947000	1849000	2064000	780700	3828	5563	45250	68510	317800	299200					0.4052	0.383984	0.473492	0.423694	0.421592	-1.24608	0.19362	0.71305		0.124788	0.120926	0.000930934	0.00127475	0.0619801	-4.01205	0.053113	1.2748		0.00273579	0.0106118	0.077286	0.068561	0.0397986	-4.65114	0.0398515
AAL37561.1, ara h 6	17349	11250	ELMNLPQQCNFR	2	57280000	24760000	17820000	20650000	19490000	8539000	7879000	7676000	4840000	2214000	26800	20410	59230	62510	981500	1110000					0.340258	0.344871	0.442144	0.371719	0.374748	-1.41601	0.092045	1.036		0.0844972	0.0894184	0.00150393	0.000988378	0.044102	-4.50301	0.0219257	1.65905		0.00103404	0.00252464	0.0550786	0.053753	0.0280976	-5.15341	0.017995
AAL37561.1, ara h 6	17349	11250	ELMNLPQQCNFR	3	1321000	503100	329300	370900	884300	333900	253300	226200	361800	95670	28.78	42.78	0	20780	46620	45800					0.669417	0.663685	0.769207	0.609868	0.678044	-0.560548	0.48803	0.311554		0.273883	0.190161	8.73975e-05	0.000115341	0.116062	-3.10704	0.0824724	1.08369		0	0.0413039	0.141573	0.123483	0.0765901	-3.7067	0.041506
AAL37561.1, ara h 6	17349	11250	ELMNLPQQCNFR	2	3306000	1550000	1074000	1277000	3543000	883100	1047000	760400	1965000	493000	7267	7492	145400	73210	177300	212100					1.07169	0.569742	0.97486	0.595458	0.802937	-0.316641	0.781234	0.107219		0.594374	0.318065	0.00676629	0.00586688	0.231268	-2.11236	0.136931	0.863498		0.0439806	0.0472323	0.165084	0.166092	0.105597	-3.24336	0.0180402
AAL37561.1, ara h 6	17349	11250	VNLKPCEQHIMQR	4	47180000	22990000	18510000	19150000	18300000	7091000	5678000	5400000	61990	33060	8227	1489	16100	5661	19980	18840					0.387876	0.308438	0.306753	0.281984	0.321263	-1.63817	0.054349	1.26481		0.0013139	0.00143802	0.000444462	7.77546e-05	0.000818534	-10.2547	0.00751257	2.12421		0.000341246	0.000246237	0.00107942	0.000983812	0.000662678	-10.5594	0.00749855
AAL37561.1, ara h 6	17349	11250	VNLKPCEQHIMQR	3	29290000	17280000	12840000	12430000	10070000	5113000	3897000	3732000	0	2152	0	114.8	17330	69340	1339	1412					0.343803	0.295891	0.303505	0.300241	0.31086	-1.68566	0.0268118	1.57167		0	0.000124537	0	9.23572e-06	3.34432e-05	-14.8679	0.00382544	2.41732		0.00059167	0.00401273	0.000104283	0.000113596	0.00120557	-9.69607	0.00384804
AAL37561.1, ara h 6	17349	11250	VNLKPCEQHIMQR	2	5240000	3254000	2092000	2312000	1339000	559500	476800	615700	0	7861	741.7	1520	0	14050	1136	1885					0.255534	0.171942	0.227916	0.266306	0.230425	-2.11763	0.015885	1.79901		0	0.0024158	0.000354541	0.000657439	0.000856944	-10.1885	0.00414657	2.38231		0	0.00431776	0.000543021	0.000815311	0.00141902	-9.46089	0.00415744
AAL37561.1, ara h 6	17349	11250	VNLKPCEQHIMQR	4	218800	111500	50930	36540	106900	78460	56310	27930	11020	3802	0	290.4	5607	11990	5220	3272					0.488574	0.703677	1.10564	0.764368	0.765564	-0.385406	0.438886	0.357648		0.0503656	0.0340987	0	0.00794745	0.0231029	-5.43578	0.0515223	1.288		0.0256261	0.107534	0.102494	0.0895457	0.0812998	-3.6206	0.0562231
AAL37561.1, ara h 6	17349	11250	VNLKPCEQHIMQR	3	354100	83690	316700	265400	352000	28060	271900	314400	69300	28580	20890	5816	124800	0	14970	26330					0.994069	0.335285	0.858541	1.18463	0.843131	-0.246172	0.891983	0.0496434		0.195707	0.341498	0.0659615	0.0219141	0.15627	-2.67788	0.0107928	1.96687		0.352443	0	0.0472687	0.0992087	0.12473	-3.00312	0.0181015
AAL37561.1, ara h 6	17349	11250	CCDELDQMENTER	3	10210000	2333000	3154000	1969000	7104000	1620000	2393000	2054000	1329000	465500	31240	6721	116200	41590	410500	404500					0.695788	0.694385	0.758719	1.04317	0.798015	-0.325512	0.646712	0.189289		0.130167	0.199529	0.00990488	0.00341341	0.0857533	-3.54366	0.0914119	1.039		0.011381	0.0178268	0.130152	0.205434	0.0911986	-3.45485	0.0760615
AAL37561.1, ara h 6	17349	11250	CCDELDQMENTER	2	26490000	8031000	11520000	7131000	15920000	5127000	7707000	4858000	4225000	1067000	5105	3370	254800	141600	1286000	1873000					0.600982	0.638401	0.66901	0.681251	0.647411	-0.627246	0.382477	0.417395		0.159494	0.13286	0.000443142	0.000472584	0.0733175	-3.7697	0.0408504	1.3888		0.00961872	0.0176317	0.111632	0.262656	0.100385	-3.31639	0.0335163
AAL37561.1, ara h 6	17349	11250	IMGEQEQYDSYDIR	3	7830000	1953000	2686000	1820000	3403000	845000	1688000	1559000	616900	281700	42140	31650	565600	323400	492700	509300					0.43461	0.432668	0.628444	0.856593	0.588079	-0.765919	0.309802	0.508915		0.0787867	0.14424	0.0156888	0.0173901	0.0640263	-3.96519	0.0599174	1.22245		0.072235	0.165591	0.183433	0.279835	0.175274	-2.51232	0.0737632
AAL37561.1, ara h 6	17349	11250	IMGEQEQYDSYDIR	2	20220000	6128000	9064000	7257000	7908000	2328000	5345000	5245000	889100	394100	3697	563.6	343300	48210	702300	742200					0.391098	0.379896	0.589695	0.72275	0.52086	-0.941033	0.163089	0.787576		0.0439713	0.0643114	0.000407877	7.76629e-05	0.0271921	-5.20067	0.0189512	1.72236		0.0169782	0.00786717	0.0774823	0.102274	0.0511504	-4.28911	0.0199263
AAL37561.1, ara h 6	17349	11250	IMGEQEQYDSYDIR	2	1007000	364600	339600	380900	564500	273200	480600	523800	206800	91690	2825	855.1	39040	26300	79530	112800					0.560576	0.749314	1.41519	1.37516	1.02506	0.0357114	0.731811	0.135601		0.205362	0.251481	0.00831861	0.00224495	0.116852	-3.09725	0.0379027	1.42133		0.0387686	0.0721338	0.234187	0.296141	0.160308	-2.64109	0.0304377
AAL37561.1, ara h 6	17349	11250	CMCEALQQIMENQCDR	3	38370000	12610000	10980000	11500000	10970000	3490000	5954000	4928000	19810	155000	6664	2485	20910	26250	229800	249300					0.2859	0.276764	0.542259	0.428522	0.383361	-1.38322	0.130597	0.884065		0.000516289	0.0122918	0.000606922	0.000216087	0.00340778	-8.19695	0.0335769	1.47396		0.000544957	0.00208168	0.020929	0.0216783	0.0113085	-6.46645	0.0341558
AAL37561.1, ara h 6	17349	11250	CMCEALQQIMENQCDR	2	21680000	7310000	7958000	9305000	4431000	1271000	3620000	3303000	59390	21090	2243	2027	20920	5346	27430	36740					0.204382	0.173871	0.454888	0.35497	0.297028	-1.75133	0.0513509	1.28945		0.00273939	0.00288509	0.000281855	0.00021784	0.00153104	-9.35127	0.0145505	1.83712		0.000964945	0.000731327	0.00344685	0.00394841	0.00227288	-8.78126	0.0145577
AAL37561.1, ara h 6	17349	11250	CMCEALQQIMENQCDR	3	1161000	453900	276600	617700	397200	169400	223700	197000	8031	7570	0	1666	263900	116100	8268	6940					0.342119	0.37321	0.808749	0.318925	0.460751	-1.11794	0.102794	0.988031		0.00691731	0.0166777	0	0.0026971	0.00657302	-7.24923	0.0172335	1.76363		0.227304	0.255783	0.0298915	0.0112352	0.131054	-2.93177	0.0387205
AAL37561.1, ara h 6	17349	11250	CMCEALQQIMENQCDRLQDR	3	1391000	548500	230600	247800	406500	165100	105000	119800	51120	16730	834.4	353.1	72290	2629	10460	11110					0.292236	0.301003	0.455334	0.483454	0.383007	-1.38456	0.199337	0.700413		0.0367505	0.0305014	0.00361839	0.00142494	0.0180738	-5.78996	0.0745211	1.12772		0.0519698	0.00479307	0.0453599	0.0448345	0.0367393	-4.76653	0.0773419
ABQ96214.1, ara h 6	17479	10890	QMVQQFK	2	509800	297900	346200	245800	241200	168300	196100	180100	52380	17280	8881	6587	130000	70.89	16810	21160					0.473127	0.564955	0.566436	0.73271	0.584307	-0.775202	0.0412712	1.38435		0.102746	0.058006	0.0256528	0.0267982	0.0533008	-4.2297	0.00130848	2.88323		0.255002	0.000237966	0.0485557	0.0860862	0.0974705	-3.35889	0.00304753
ABQ96214.1, ara h 6	17479	10890	CDLDVSGGR	2	641300	315300	228700	249800	461700	261300	235500	246200	195700	99810	6437	1020	35550	16860	77920	77960					0.719944	0.828735	1.02973	0.985588	0.891	-0.166503	0.6193	0.208099		0.305161	0.316556	0.028146	0.00408327	0.163487	-2.61276	0.0375245	1.42569		0.0554343	0.0534729	0.340708	0.31209	0.190426	-2.3927	0.019674
ABQ96214.1, ara h 6	17479	10890	ELMNLPQQCNFR	3	16540000	6456000	4112000	4364000	6702000	2479000	1947000	1849000	2064000	780700	3828	5563	45250	68510	317800	299200					0.4052	0.383984	0.473492	0.423694	0.421592	-1.24608	0.19362	0.71305		0.124788	0.120926	0.000930934	0.00127475	0.0619801	-4.01205	0.053113	1.2748		0.00273579	0.0106118	0.077286	0.068561	0.0397986	-4.65114	0.0398515
ABQ96214.1, ara h 6	17479	10890	ELMNLPQQCNFR	2	57280000	24760000	17820000	20650000	19490000	8539000	7879000	7676000	4840000	2214000	26800	20410	59230	62510	981500	1110000					0.340258	0.344871	0.442144	0.371719	0.374748	-1.41601	0.092045	1.036		0.0844972	0.0894184	0.00150393	0.000988378	0.044102	-4.50301	0.0219257	1.65905		0.00103404	0.00252464	0.0550786	0.053753	0.0280976	-5.15341	0.017995
ABQ96214.1, ara h 6	17479	10890	ELMNLPQQCNFR	3	1321000	503100	329300	370900	884300	333900	253300	226200	361800	95670	28.78	42.78	0	20780	46620	45800					0.669417	0.663685	0.769207	0.609868	0.678044	-0.560548	0.48803	0.311554		0.273883	0.190161	8.73975e-05	0.000115341	0.116062	-3.10704	0.0824724	1.08369		0	0.0413039	0.141573	0.123483	0.0765901	-3.7067	0.041506
ABQ96214.1, ara h 6	17479	10890	ELMNLPQQCNFR	2	3306000	1550000	1074000	1277000	3543000	883100	1047000	760400	1965000	493000	7267	7492	145400	73210	177300	212100					1.07169	0.569742	0.97486	0.595458	0.802937	-0.316641	0.781234	0.107219		0.594374	0.318065	0.00676629	0.00586688	0.231268	-2.11236	0.136931	0.863498		0.0439806	0.0472323	0.165084	0.166092	0.105597	-3.24336	0.0180402
ABQ96214.1, ara h 6	17479	10890	VNLKPCEQHIMQR	4	47180000	22990000	18510000	19150000	18300000	7091000	5678000	5400000	61990	33060	8227	1489	16100	5661	19980	18840					0.387876	0.308438	0.306753	0.281984	0.321263	-1.63817	0.054349	1.26481		0.0013139	0.00143802	0.000444462	7.77546e-05	0.000818534	-10.2547	0.00751257	2.12421		0.000341246	0.000246237	0.00107942	0.000983812	0.000662678	-10.5594	0.00749855
ABQ96214.1, ara h 6	17479	10890	VNLKPCEQHIMQR	3	29290000	17280000	12840000	12430000	10070000	5113000	3897000	3732000	0	2152	0	114.8	17330	69340	1339	1412					0.343803	0.295891	0.303505	0.300241	0.31086	-1.68566	0.0268118	1.57167		0	0.000124537	0	9.23572e-06	3.34432e-05	-14.8679	0.00382544	2.41732		0.00059167	0.00401273	0.000104283	0.000113596	0.00120557	-9.69607	0.00384804
ABQ96214.1, ara h 6	17479	10890	VNLKPCEQHIMQR	2	5240000	3254000	2092000	2312000	1339000	559500	476800	615700	0	7861	741.7	1520	0	14050	1136	1885					0.255534	0.171942	0.227916	0.266306	0.230425	-2.11763	0.015885	1.79901		0	0.0024158	0.000354541	0.000657439	0.000856944	-10.1885	0.00414657	2.38231		0	0.00431776	0.000543021	0.000815311	0.00141902	-9.46089	0.00415744
ABQ96214.1, ara h 6	17479	10890	VNLKPCEQHIMQR	4	218800	111500	50930	36540	106900	78460	56310	27930	11020	3802	0	290.4	5607	11990	5220	3272					0.488574	0.703677	1.10564	0.764368	0.765564	-0.385406	0.438886	0.357648		0.0503656	0.0340987	0	0.00794745	0.0231029	-5.43578	0.0515223	1.288		0.0256261	0.107534	0.102494	0.0895457	0.0812998	-3.6206	0.0562231
ABQ96214.1, ara h 6	17479	10890	VNLKPCEQHIMQR	3	354100	83690	316700	265400	352000	28060	271900	314400	69300	28580	20890	5816	124800	0	14970	26330					0.994069	0.335285	0.858541	1.18463	0.843131	-0.246172	0.891983	0.0496434		0.195707	0.341498	0.0659615	0.0219141	0.15627	-2.67788	0.0107928	1.96687		0.352443	0	0.0472687	0.0992087	0.12473	-3.00312	0.0181015
ABQ96214.1, ara h 6	17479	10890	IMGEQEQYDSYDIR	3	7830000	1953000	2686000	1820000	3403000	845000	1688000	1559000	616900	281700	42140	31650	565600	323400	492700	509300					0.43461	0.432668	0.628444	0.856593	0.588079	-0.765919	0.309802	0.508915		0.0787867	0.14424	0.0156888	0.0173901	0.0640263	-3.96519	0.0599174	1.22245		0.072235	0.165591	0.183433	0.279835	0.175274	-2.51232	0.0737632
ABQ96214.1, ara h 6	17479	10890	IMGEQEQYDSYDIR	2	20220000	6128000	9064000	7257000	7908000	2328000	5345000	5245000	889100	394100	3697	563.6	343300	48210	702300	742200					0.391098	0.379896	0.589695	0.72275	0.52086	-0.941033	0.163089	0.787576		0.0439713	0.0643114	0.000407877	7.76629e-05	0.0271921	-5.20067	0.0189512	1.72236		0.0169782	0.00786717	0.0774823	0.102274	0.0511504	-4.28911	0.0199263
ABQ96214.1, ara h 6	17479	10890	IMGEQEQYDSYDIR	2	1007000	364600	339600	380900	564500	273200	480600	523800	206800	91690	2825	855.1	39040	26300	79530	112800					0.560576	0.749314	1.41519	1.37516	1.02506	0.0357114	0.731811	0.135601		0.205362	0.251481	0.00831861	0.00224495	0.116852	-3.09725	0.0379027	1.42133		0.0387686	0.0721338	0.234187	0.296141	0.160308	-2.64109	0.0304377
ABQ96214.1, ara h 6	17479	10890	CMCEALQQIMENQCDR	3	38370000	12610000	10980000	11500000	10970000	3490000	5954000	4928000	19810	155000	6664	2485	20910	26250	229800	249300					0.2859	0.276764	0.542259	0.428522	0.383361	-1.38322	0.130597	0.884065		0.000516289	0.0122918	0.000606922	0.000216087	0.00340778	-8.19695	0.0335769	1.47396		0.000544957	0.00208168	0.020929	0.0216783	0.0113085	-6.46645	0.0341558
ABQ96214.1, ara h 6	17479	10890	CMCEALQQIMENQCDR	2	21680000	7310000	7958000	9305000	4431000	1271000	3620000	3303000	59390	21090	2243	2027	20920	5346	27430	36740					0.204382	0.173871	0.454888	0.35497	0.297028	-1.75133	0.0513509	1.28945		0.00273939	0.00288509	0.000281855	0.00021784	0.00153104	-9.35127	0.0145505	1.83712		0.000964945	0.000731327	0.00344685	0.00394841	0.00227288	-8.78126	0.0145577
ABQ96214.1, ara h 6	17479	10890	CMCEALQQIMENQCDR	3	1161000	453900	276600	617700	397200	169400	223700	197000	8031	7570	0	1666	263900	116100	8268	6940					0.342119	0.37321	0.808749	0.318925	0.460751	-1.11794	0.102794	0.988031		0.00691731	0.0166777	0	0.0026971	0.00657302	-7.24923	0.0172335	1.76363		0.227304	0.255783	0.0298915	0.0112352	0.131054	-2.93177	0.0387205
ABQ96214.1, ara h 6	17479	10890	CMCEALQQIMENQCDRLQDR	3	1391000	548500	230600	247800	406500	165100	105000	119800	51120	16730	834.4	353.1	72290	2629	10460	11110					0.292236	0.301003	0.455334	0.483454	0.383007	-1.38456	0.199337	0.700413		0.0367505	0.0305014	0.00361839	0.00142494	0.0180738	-5.78996	0.0745211	1.12772		0.0519698	0.00479307	0.0453599	0.0448345	0.0367393	-4.76653	0.0773419
ABQ96214.1, ara h 6	17479	10890	CCDELNEMENTQR	3	4809000	1634000	1498000	1007000	3081000	1061000	1161000	1011000	898400	286000	5639	15680	111000	143100	355700	369800					0.640674	0.649327	0.775033	1.00397	0.767252	-0.382228	0.53563	0.271135		0.186816	0.175031	0.00376435	0.015571	0.0952956	-3.39145	0.0732485	1.1352		0.0230817	0.0875765	0.23745	0.367229	0.178834	-2.4833	0.0620834
ABQ96214.1, ara h 6	17479	10890	CCDELNEMENTQR	2	11680000	4984000	4858000	3002000	6745000	2979000	3511000	3427000	1936000	798600	400.4	575	4469	0	918100	887000					0.577483	0.597713	0.722725	1.14157	0.759873	-0.396169	0.383876	0.415809		0.165753	0.160233	8.24207e-05	0.000191539	0.081565	-3.61591	0.0319494	1.49554		0.00038262	0	0.188987	0.29547	0.12121	-3.04442	0.0254631
AAA60336.1, ara h 1	70639	8376	AMVIVVVNK	2	1024000	540200	417100	579000	1069000	258900	330000	436300	660000	273400	7107	1707	69800	52800	478700	530100					1.04395	0.479267	0.791177	0.753541	0.766983	-0.382734	0.627458	0.202415		0.644531	0.506109	0.0170391	0.00294819	0.292657	-1.77272	0.0946074	1.02407		0.0681641	0.0977416	1.14769	0.915544	0.557284	-0.843515	0.101022
AAA60336.1, ara h 1	70639	8376	SSDNEGVIVK	2	519200	310600	210500	238600	440600	82760	97820	163900	41770	21700	1566	1425	28830	346900	15380	158600					0.848613	0.266452	0.464703	0.686924	0.566673	-0.819412	0.29926	0.523951		0.0804507	0.0698648	0.00743943	0.00597234	0.0409318	-4.61063	0.00506743	2.29521		0.0555277	1.11687	0.0730641	0.664711	0.477543	-1.0663	0.129699
AAA60336.1, ara h 1	70639	8376	DNVIDQIEK	2	633400	316000	340900	379100	1112000	561300	738400	688100	1045000	505600	359500	258100	656500	401400	945100	926400					1.7556	1.77627	2.16603	1.81509	1.87825	0.909387	0.0423515	1.37313		1.64983	1.6	1.05456	0.680823	1.2463	0.317655	0.535644	0.271124		1.03647	1.27025	2.77237	2.44368	1.88069	0.911264	0.0772129
AAA60336.1, ara h 1	70639	8376	GTGNLELVAVR	2	1507000	790700	710400	813600	549500	276900	666400	601300	1192000	657900	29850	876.8	39660	16410	1199000	1395000					0.364632	0.350196	0.938063	0.739061	0.597988	-0.741812	0.0786122	1.10451		0.790975	0.832048	0.0420186	0.00107768	0.41653	-1.26351	0.202664	0.693224		0.0263172	0.0207538	1.68778	1.7146	0.862364	-0.213632	0.504244
AAA60336.1, ara h 1	70639	8376	NNPFYFPSR	2	1217000	622700	413700	466000	768800	282400	349500	336400	363500	197400	65660	5268	33330	29900	155300	170400					0.631717	0.453509	0.844815	0.721888	0.662982	-0.592957	0.29902	0.5243		0.298685	0.317007	0.158714	0.0113047	0.196428	-2.34793	0.0407355	1.39003		0.027387	0.0480167	0.375393	0.365665	0.204115	-2.29254	0.0212985
AAA60336.1, ara h 1	70639	8376	SFNLDEGHALR	3	746100	357500	371900	463800	325100	184800	424500	393000	753600	352100	98730	91910	99640	142400	783400	883400					0.435732	0.516923	1.14144	0.847348	0.73536	-0.443478	0.194472	0.711143		1.01005	0.984895	0.265475	0.198167	0.614647	-0.702169	0.40558	0.391924		0.133548	0.398322	2.10648	1.9047	1.13576	0.183661	0.974175
AAA60336.1, ara h 1	70639	8376	SFNLDEGHALR	2	266800	164500	165200	205400	123200	75150	194600	203100	202700	102900	105.1	5090	0	79460	300500	359200					0.461769	0.456839	1.17797	0.988802	0.771344	-0.374553	0.233226	0.632224		0.759745	0.625532	0.000636199	0.0247809	0.352674	-1.50359	0.0620044	1.20758		0	0.48304	1.81901	1.74878	1.01271	0.0182174	0.86657
AAA60336.1, ara h 1	70639	8376	DQSSYLQGFSR	2	578600	280200	0	0	97540	49980	62940	70250	742.6	29500	930.1	3044	63290	227700	15270	25430					0.168579	0.178373	#DIV/0!	#DIV/0!	#DIV/0!	#DIV/0!	0.336862	0.472548		0.00128344	0.105282	#DIV/0!	#DIV/0!	#DIV/0!	#DIV/0!	0.186639	0.728997		0.109385	0.812634	#DIV/0!	#DIV/0!	#DIV/0!	#DIV/0!	0.403542
AAA60336.1, ara h 1	70639	8376	DGEPDLSNNFGR	2	600800	280400	258700	297900	903700	436600	541300	480500	1070000	491800	1392	1763	373600	187000	639100	681900					1.50416	1.55706	2.09239	1.61296	1.69164	0.758424	0.134841	0.870177		1.78096	1.75392	0.00538075	0.00591809	0.886545	-0.173734	0.908981	0.0414452		0.621838	0.666904	2.47043	2.28902	1.51205	0.596504	0.463733
AAA60336.1, ara h 1	70639	8376	EGALMLPHFNSK	3	761800	465300	338700	354700	278900	149400	263500	242200	92970	43690	5.112	9.27	25.32	55.15	47460	53220					0.366107	0.321083	0.777975	0.682831	0.536999	-0.897009	0.0523925	1.28073		0.12204	0.0938964	1.5093e-05	2.61348e-05	0.0539944	-4.21105	0.00438579	2.35795		3.32371e-05	0.000118526	0.140124	0.150042	0.0725795	-3.78429	0.00372767
AAA60336.1, ara h 1	70639	8376	EGALMLPHFNSK	2	545200	116100	300400	358100	28980	42690	1627000	1355000	21850	4447	751.7	1184	51370	13100	69520	447500					0.0531548	0.3677	5.41611	3.78386	2.40521	1.26616	0.355283	0.449426		0.040077	0.0383032	0.00250233	0.00330634	0.0210472	-5.57023	0.0107362	1.96915		0.0942223	0.112834	0.231425	1.24965	0.422033	-1.24457	0.219067
AAA60336.1, ara h 1	70639	8376	DLAFPGSGEQVEK	2	3304000	1593000	1311000	1478000	4634000	2084000	2431000	2600000	2983000	1442000	7263	3458	1549000	670300	1721000	1897000					1.40254	1.30822	1.85431	1.75913	1.58105	0.660885	0.218791	0.65997		0.902845	0.90521	0.00554005	0.00233965	0.453984	-1.13929	0.375424	0.425478		0.468826	0.420778	1.31274	1.28349	0.871458	-0.198496	0.423668
AAA60336.1, ara h 1	70639	8376	IPSGFISYILNR	2	1323000	439100	189900	226000	356000	79830	80420	79020	19880	9665	4472	146.8	1467	28600	12680	13380					0.269085	0.181804	0.423486	0.349646	0.306005	-1.70837	0.198973	0.701205		0.0150265	0.0220109	0.0235492	0.000649558	0.015309	-6.02947	0.08987	1.04639		0.00110884	0.0651332	0.066772	0.0592035	0.0480544	-4.37919	0.0925079
AAA60336.1, ara h 1	70639	8376	EGEQEWGTPGSEVR	2	1373000	732400	524300	394000	1814000	897000	909500	858100	1441000	675100	2091	2493	471600	245900	563900	667700					1.32119	1.22474	1.73469	2.17792	1.61464	0.69121	0.295696	0.529155		1.04953	0.921764	0.00398817	0.00632741	0.495402	-1.01333	0.597915	0.22336		0.343481	0.335745	1.07553	1.69467	0.862357	-0.213644	0.296582
AAA60336.1, ara h 1	70639	8376	VLLEENAGGEQEER	3	305800	1603000	944100	866600	485600	582900	339600	232100	381100	167100	7467	5532	126100	103800	72210	100400					1.58797	0.363631	0.359708	0.267828	0.644783	-0.633114	0.109394	0.961006		1.24624	0.104242	0.00790912	0.00638357	0.341194	-1.55134	0.0303866	1.51732		0.412361	0.0647536	0.0764855	0.115855	0.167364	-2.57894	0.0206111
AAA60336.1, ara h 1	70639	8376	VLLEENAGGEQEER	2	513000	552600	116700	516100	1229000	658200	249300	658800	1405000	760500	3443	2479	343400	132700	266400	391700					2.39571	1.1911	2.13625	1.2765	1.74989	0.807263	0.270884	0.567217		2.73879	1.37622	0.029503	0.00480333	1.03733	0.0528747	0.749483	0.125238		0.669396	0.240138	2.28278	0.758961	0.987818	-0.0176832	0.275248
AAA60336.1, ara h 1	70639	8376	GSEEEDITNPINLR	3	279.6	16550	9569	12.03	0	7946	1602	1690	197600	0	0.4989	10.74	252.5	0	0	9096					0	0.480121	0.167416	140.482	35.2824	5.14088	0.417785	0.379047		706.724	0	5.21371e-05	0.892768	176.904	7.46682	0.420983	0.375736		0.903076	0	0	756.11	189.253	7.56417	0.387972
AAA60336.1, ara h 1	70639	8376	GSEEEDITNPINLR	2	0	120400	0	0	816800	363000	637300	463300	628400	224200	1385	2179	278200	152000	511100	511600					#DIV/0!	3.01495	#DIV/0!	#DIV/0!	#DIV/0!	#DIV/0!	0.00205974	2.68619		#DIV/0!	1.86213	#DIV/0!	#DIV/0!	#DIV/0!	#DIV/0!	0.268232	0.57149		#DIV/0!	1.26246	#DIV/0!	#DIV/0!	#DIV/0!	#DIV/0!	0.0123014
AAA60336.1, ara h 1	70639	8376	CLQSCQQEPDDLK	2	437300	465400	155500	121200	370900	161500	142600	621600	1281000	545000	1819	0	455300	521.7	1149000	1285000					0.848159	0.347013	0.917042	5.12871	1.81023	0.856174	0.845552	0.0728599		2.92934	1.17104	0.0116977	0	1.02802	0.0398657	0.626776	0.202888		1.04116	0.00112097	7.38907	10.6023	4.75842	2.25048	0.223329
AAA60336.1, ara h 1	70639	8376	KGSEEEDITNPINLR	3	316400	186800	127000	263700	793200	296400	134800	150500	559700	249700	15200	5131	112500	0	85000	62610					2.50695	1.58672	1.06142	0.570724	1.43145	0.517482	0.480031	0.318731		1.76896	1.33672	0.119685	0.0194577	0.811207	-0.301857	0.910493	0.0407233		0.355563	0	0.669291	0.237429	0.315571	-1.66396	0.0165642
AAA60336.1, ara h 1	70639	8376	KGSEEEDITNPINLR	2	107500	141200	27100	46800	240300	127400	102500	93160	125900	69380	813	565.2	4314	32230	6414	4340					2.23535	0.902266	3.78229	1.9906	2.22763	1.15551	0.211367	0.674963		1.17116	0.49136	0.03	0.0120769	0.42615	-1.23057	0.463337	0.334103		0.0401302	0.228258	0.236679	0.092735	0.149451	-2.74226	0.0453524
AAA60336.1, ara h 1	70639	8376	NTLEAAFNAEFNEIR	3	1410000	437200	343300	346700	282700	90710	156500	127900	33900	6662	7463	894.7	6938	614400	9022	0					0.200496	0.207479	0.45587	0.368907	0.308188	-1.69812	0.124023	0.906499		0.0240426	0.0152379	0.021739	0.00258062	0.0159	-5.97483	0.053556	1.27119		0.00492057	1.40531	0.0262802	0	0.359127	-1.47743	0.164179
AAA60336.1, ara h 1	70639	8376	NTLEAAFNAEFNEIR	2	1164000	449200	358400	416100	216600	92020	162300	153100	408.4	3349	1765	160.7	19890	1703	12230	14010					0.186082	0.204853	0.452846	0.36794	0.30293	-1.72294	0.0610559	1.21427		0.000350859	0.00745548	0.00492467	0.000386205	0.0032793	-8.2524	0.0201965	1.69472		0.0170876	0.00379118	0.0341239	0.0336698	0.0221681	-5.49537	0.0216932
AAA60336.1, ara h 1	70639	8376	IFLAGDKDNVIDQIEK	3	4148000	1989000	1319000	1505000	1644000	760300	1195000	1265000	2472000	875700	1827	1307	110500	56330	686500	890900					0.396336	0.382252	0.905989	0.840532	0.631277	-0.663654	0.180602	0.743277		0.59595	0.440271	0.00138514	0.000868439	0.259619	-1.94553	0.159597	0.796974		0.0266393	0.0283208	0.52047	0.59196	0.291848	-1.77671	0.0386277
AAA60336.1, ara h 1	70639	8376	IFLAGDKDNVIDQIEK	2	343200	253200	225100	349600	172800	116500	225700	244500	193300	136800	296.3	1033	154200	10970	141700	211600					0.503497	0.460111	1.00267	0.699371	0.666411	-0.585516	0.0525112	1.27975		0.563228	0.540284	0.0013163	0.00295481	0.276946	-1.85232	0.0112077	1.95048		0.449301	0.0433254	0.629498	0.605263	0.431847	-1.21141	0.0214007
AAA60336.1, ara h 1	70639	8376	NTLEAAFNAEFNEIRR	3	1012000	411500	47920	51890	186200	86630	18190	17350	35190	16480	518.6	0	1043	18010	1039	0					0.183992	0.210522	0.379591	0.334361	0.277117	-1.85143	0.235614	0.627799		0.0347727	0.0400486	0.0108222	0	0.0214109	-5.54551	0.156554	0.805335		0.00103063	0.0437667	0.021682	0	0.0166198	-5.91095	0.14896
AAA60336.1, ara h 1	70639	8376	NPQLQDLDMMLTCVEIK	3	364900	107300	63540	56250	8058	2659	9393	7676	5861	4825	252.9	151.9	7233	3606	2961	19770					0.0220828	0.024781	0.147828	0.136462	0.0827885	-3.59443	0.102239	0.990385		0.0160619	0.0449674	0.00398017	0.00270044	0.0169275	-5.88449	0.0944688	1.02471		0.0198219	0.0336067	0.0466006	0.351467	0.112874	-3.14722	0.105417
AAA60336.1, ara h 1	70639	8376	ISMPVNTPGQFEDFFPASSR	3	700500	250400	158600	158600	526500	180300	192300	159200	27710	20200	11650	366	13300	90230	8302	12800					0.751606	0.720048	1.21248	1.00378	0.92198	-0.117192	0.748849	0.125606		0.0395575	0.0806709	0.0734552	0.00230769	0.0489978	-4.35114	0.0588485	1.23026		0.0189864	0.360343	0.0523455	0.0807062	0.128095	-2.96471	0.0720669
AAA60336.1, ara h 1	70639	8376	ISMPVNTPGQFEDFFPASSR	2	476300	152400	100400	125600	143000	48520	72010	82490	64770	39510	543.4	3240	80180	49060	13550	29190					0.300231	0.318373	0.717231	0.656768	0.498151	-1.00535	0.209351	0.679125		0.135986	0.259252	0.00541235	0.0257962	0.106612	-3.22956	0.0821476	1.0854		0.168339	0.321916	0.13496	0.232404	0.214405	-2.22159	0.10466
AAA60336.1, ara h 1	70639	8376	EQEWEEEEEDEEEEGSNR	3	352500	116200	28470	13870	711100	268100	241600	203900	840400	241000	0	1965	370400	110900	262300	258700					2.0173	2.30723	8.48613	14.7008	6.87786	2.78196	0.159959	0.795991		2.38411	2.07401	0	0.141673	1.14995	0.20157	0.526744	0.2784		1.05078	0.954389	9.21321	18.6518	7.46754	2.90063	0.242161
AAA60336.1, ara h 1	70639	8376	REQEWEEEEEDEEEEGSNR	3	297000	259000	117900	25790	596100	189800	104000	180000	613500	237900	1044	4441	430400	167000	36600	127100					2.00707	0.732819	0.882103	6.97945	2.65036	1.40619	0.496066	0.30446		2.06566	0.918533	0.00885496	0.172199	0.791311	-0.337684	0.811044	0.0909554		1.44916	0.644788	0.310433	4.92827	1.83316	0.874334	0.888945
P43238.1, ara h 1	71701	8209	AMVIVVVNK	2	1024000	540200	417100	579000	1069000	258900	330000	436300	660000	273400	7107	1707	69800	52800	478700	530100					1.04395	0.479267	0.791177	0.753541	0.766983	-0.382734	0.627458	0.202415		0.644531	0.506109	0.0170391	0.00294819	0.292657	-1.77272	0.0946074	1.02407		0.0681641	0.0977416	1.14769	0.915544	0.557284	-0.843515	0.101022
P43238.1, ara h 1	71701	8209	DNVIDQIEK	2	633400	316000	340900	379100	1112000	561300	738400	688100	1045000	505600	359500	258100	656500	401400	945100	926400					1.7556	1.77627	2.16603	1.81509	1.87825	0.909387	0.0423515	1.37313		1.64983	1.6	1.05456	0.680823	1.2463	0.317655	0.535644	0.271124		1.03647	1.27025	2.77237	2.44368	1.88069	0.911264	0.0772129
P43238.1, ara h 1	71701	8209	GTGNLELVAVR	2	1507000	790700	710400	813600	549500	276900	666400	601300	1192000	657900	29850	876.8	39660	16410	1199000	1395000					0.364632	0.350196	0.938063	0.739061	0.597988	-0.741812	0.0786122	1.10451		0.790975	0.832048	0.0420186	0.00107768	0.41653	-1.26351	0.202664	0.693224		0.0263172	0.0207538	1.68778	1.7146	0.862364	-0.213632	0.504244
P43238.1, ara h 1	71701	8209	NNPFYFPSR	2	1217000	622700	413700	466000	768800	282400	349500	336400	363500	197400	65660	5268	33330	29900	155300	170400					0.631717	0.453509	0.844815	0.721888	0.662982	-0.592957	0.29902	0.5243		0.298685	0.317007	0.158714	0.0113047	0.196428	-2.34793	0.0407355	1.39003		0.027387	0.0480167	0.375393	0.365665	0.204115	-2.29254	0.0212985
P43238.1, ara h 1	71701	8209	SFNLDEGHALR	3	746100	357500	371900	463800	325100	184800	424500	393000	753600	352100	98730	91910	99640	142400	783400	883400					0.435732	0.516923	1.14144	0.847348	0.73536	-0.443478	0.194472	0.711143		1.01005	0.984895	0.265475	0.198167	0.614647	-0.702169	0.40558	0.391924		0.133548	0.398322	2.10648	1.9047	1.13576	0.183661	0.974175
P43238.1, ara h 1	71701	8209	SFNLDEGHALR	2	266800	164500	165200	205400	123200	75150	194600	203100	202700	102900	105.1	5090	0	79460	300500	359200					0.461769	0.456839	1.17797	0.988802	0.771344	-0.374553	0.233226	0.632224		0.759745	0.625532	0.000636199	0.0247809	0.352674	-1.50359	0.0620044	1.20758		0	0.48304	1.81901	1.74878	1.01271	0.0182174	0.86657
P43238.1, ara h 1	71701	8209	DQSSYLQGFSR	2	578600	280200	0	0	97540	49980	62940	70250	742.6	29500	930.1	3044	63290	227700	15270	25430					0.168579	0.178373	#DIV/0!	#DIV/0!	#DIV/0!	#DIV/0!	0.336862	0.472548		0.00128344	0.105282	#DIV/0!	#DIV/0!	#DIV/0!	#DIV/0!	0.186639	0.728997		0.109385	0.812634	#DIV/0!	#DIV/0!	#DIV/0!	#DIV/0!	0.403542
P43238.1, ara h 1	71701	8209	EGALMLPHFNSK	3	761800	465300	338700	354700	278900	149400	263500	242200	92970	43690	5.112	9.27	25.32	55.15	47460	53220					0.366107	0.321083	0.777975	0.682831	0.536999	-0.897009	0.0523925	1.28073		0.12204	0.0938964	1.5093e-05	2.61348e-05	0.0539944	-4.21105	0.00438579	2.35795		3.32371e-05	0.000118526	0.140124	0.150042	0.0725795	-3.78429	0.00372767
P43238.1, ara h 1	71701	8209	EGALMLPHFNSK	2	545200	116100	300400	358100	28980	42690	1627000	1355000	21850	4447	751.7	1184	51370	13100	69520	447500					0.0531548	0.3677	5.41611	3.78386	2.40521	1.26616	0.355283	0.449426		0.040077	0.0383032	0.00250233	0.00330634	0.0210472	-5.57023	0.0107362	1.96915		0.0942223	0.112834	0.231425	1.24965	0.422033	-1.24457	0.219067
P43238.1, ara h 1	71701	8209	DLAFPGSGEQVEK	2	3304000	1593000	1311000	1478000	4634000	2084000	2431000	2600000	2983000	1442000	7263	3458	1549000	670300	1721000	1897000					1.40254	1.30822	1.85431	1.75913	1.58105	0.660885	0.218791	0.65997		0.902845	0.90521	0.00554005	0.00233965	0.453984	-1.13929	0.375424	0.425478		0.468826	0.420778	1.31274	1.28349	0.871458	-0.198496	0.423668
P43238.1, ara h 1	71701	8209	IPSGFISYILNR	2	1323000	439100	189900	226000	356000	79830	80420	79020	19880	9665	4472	146.8	1467	28600	12680	13380					0.269085	0.181804	0.423486	0.349646	0.306005	-1.70837	0.198973	0.701205		0.0150265	0.0220109	0.0235492	0.000649558	0.015309	-6.02947	0.08987	1.04639		0.00110884	0.0651332	0.066772	0.0592035	0.0480544	-4.37919	0.0925079
P43238.1, ara h 1	71701	8209	VLLEENAGGEQEER	3	305800	1603000	944100	866600	485600	582900	339600	232100	381100	167100	7467	5532	126100	103800	72210	100400					1.58797	0.363631	0.359708	0.267828	0.644783	-0.633114	0.109394	0.961006		1.24624	0.104242	0.00790912	0.00638357	0.341194	-1.55134	0.0303866	1.51732		0.412361	0.0647536	0.0764855	0.115855	0.167364	-2.57894	0.0206111
P43238.1, ara h 1	71701	8209	VLLEENAGGEQEER	2	513000	552600	116700	516100	1229000	658200	249300	658800	1405000	760500	3443	2479	343400	132700	266400	391700					2.39571	1.1911	2.13625	1.2765	1.74989	0.807263	0.270884	0.567217		2.73879	1.37622	0.029503	0.00480333	1.03733	0.0528747	0.749483	0.125238		0.669396	0.240138	2.28278	0.758961	0.987818	-0.0176832	0.275248
P43238.1, ara h 1	71701	8209	CLQSCQQEPDDLK	2	437300	465400	155500	121200	370900	161500	142600	621600	1281000	545000	1819	0	455300	521.7	1149000	1285000					0.848159	0.347013	0.917042	5.12871	1.81023	0.856174	0.845552	0.0728599		2.92934	1.17104	0.0116977	0	1.02802	0.0398657	0.626776	0.202888		1.04116	0.00112097	7.38907	10.6023	4.75842	2.25048	0.223329
P43238.1, ara h 1	71701	8209	NTLEAAFNAEFNEIR	3	1410000	437200	343300	346700	282700	90710	156500	127900	33900	6662	7463	894.7	6938	614400	9022	0					0.200496	0.207479	0.45587	0.368907	0.308188	-1.69812	0.124023	0.906499		0.0240426	0.0152379	0.021739	0.00258062	0.0159	-5.97483	0.053556	1.27119		0.00492057	1.40531	0.0262802	0	0.359127	-1.47743	0.164179
P43238.1, ara h 1	71701	8209	NTLEAAFNAEFNEIR	2	1164000	449200	358400	416100	216600	92020	162300	153100	408.4	3349	1765	160.7	19890	1703	12230	14010					0.186082	0.204853	0.452846	0.36794	0.30293	-1.72294	0.0610559	1.21427		0.000350859	0.00745548	0.00492467	0.000386205	0.0032793	-8.2524	0.0201965	1.69472		0.0170876	0.00379118	0.0341239	0.0336698	0.0221681	-5.49537	0.0216932
P43238.1, ara h 1	71701	8209	IFLAGDKDNVIDQIEK	3	4148000	1989000	1319000	1505000	1644000	760300	1195000	1265000	2472000	875700	1827	1307	110500	56330	686500	890900					0.396336	0.382252	0.905989	0.840532	0.631277	-0.663654	0.180602	0.743277		0.59595	0.440271	0.00138514	0.000868439	0.259619	-1.94553	0.159597	0.796974		0.0266393	0.0283208	0.52047	0.59196	0.291848	-1.77671	0.0386277
P43238.1, ara h 1	71701	8209	IFLAGDKDNVIDQIEK	2	343200	253200	225100	349600	172800	116500	225700	244500	193300	136800	296.3	1033	154200	10970	141700	211600					0.503497	0.460111	1.00267	0.699371	0.666411	-0.585516	0.0525112	1.27975		0.563228	0.540284	0.0013163	0.00295481	0.276946	-1.85232	0.0112077	1.95048		0.449301	0.0433254	0.629498	0.605263	0.431847	-1.21141	0.0214007
P43238.1, ara h 1	71701	8209	NTLEAAFNAEFNEIRR	3	1012000	411500	47920	51890	186200	86630	18190	17350	35190	16480	518.6	0	1043	18010	1039	0					0.183992	0.210522	0.379591	0.334361	0.277117	-1.85143	0.235614	0.627799		0.0347727	0.0400486	0.0108222	0	0.0214109	-5.54551	0.156554	0.805335		0.00103063	0.0437667	0.021682	0	0.0166198	-5.91095	0.14896
P43238.1, ara h 1	71701	8209	NPQLQDLDMMLTCVEIK	3	364900	107300	63540	56250	8058	2659	9393	7676	5861	4825	252.9	151.9	7233	3606	2961	19770					0.0220828	0.024781	0.147828	0.136462	0.0827885	-3.59443	0.102239	0.990385		0.0160619	0.0449674	0.00398017	0.00270044	0.0169275	-5.88449	0.0944688	1.02471		0.0198219	0.0336067	0.0466006	0.351467	0.112874	-3.14722	0.105417
P43238.1, ara h 1	71701	8209	ISMPVNTPGQFEDFFPASSR	3	700500	250400	158600	158600	526500	180300	192300	159200	27710	20200	11650	366	13300	90230	8302	12800					0.751606	0.720048	1.21248	1.00378	0.92198	-0.117192	0.748849	0.125606		0.0395575	0.0806709	0.0734552	0.00230769	0.0489978	-4.35114	0.0588485	1.23026		0.0189864	0.360343	0.0523455	0.0807062	0.128095	-2.96471	0.0720669
P43238.1, ara h 1	71701	8209	ISMPVNTPGQFEDFFPASSR	2	476300	152400	100400	125600	143000	48520	72010	82490	64770	39510	543.4	3240	80180	49060	13550	29190					0.300231	0.318373	0.717231	0.656768	0.498151	-1.00535	0.209351	0.679125		0.135986	0.259252	0.00541235	0.0257962	0.106612	-3.22956	0.0821476	1.0854		0.168339	0.321916	0.13496	0.232404	0.214405	-2.22159	0.10466
P43238.1, ara h 1	71701	8209	EGEPDLSNNFGK	2	718100	327200	300700	318000	790400	417900	502200	461300	1088000	512900	0	4162	440900	243100	627700	744300					1.10068	1.2772	1.6701	1.45063	1.37465	0.459068	0.371345	0.430222		1.51511	1.56754	0	0.0130881	0.773935	-0.369716	0.959394	0.0180028		0.613981	0.742971	2.08746	2.34057	1.44625	0.532312	0.535369
P43238.1, ara h 1	71701	8209	EGEQEWGTPGSHVR	3	359800	209200	89730	49330	511600	377400	89100	145900	113500	95710	42.46	149.5	35080	360000	16250	20780					1.4219	1.80402	0.992979	2.95763	1.79413	0.843286	0.42341	0.373239		0.315453	0.457505	0.000473197	0.00303061	0.194115	-2.36501	0.152387	0.817052		0.0974986	1.72084	0.181099	0.421245	0.605171	-0.724586	0.551005
P43238.1, ara h 1	71701	8209	GSEEEGDITNPINLR	3	166300	162900	93030	76590	352400	163000	217400	180600	0	129900	49.81	17.58	131700	64790	171000	160200					2.11906	1.00061	2.33688	2.35801	1.95364	0.966166	0.077822	1.1089		0	0.797422	0.000535419	0.000229534	0.199547	-2.3252	0.0604487	1.21861		0.791942	0.397729	1.83812	2.09166	1.27986	0.355987	0.835798
P43238.1, ara h 1	71701	8209	GSEEEGDITNPINLR	2	623700	289600	276900	506500	1213000	496100	711600	758700	1015000	432900	5438	5997	459500	230000	792700	902400					1.94485	1.71305	2.56988	1.49793	1.93143	0.949667	0.0757426	1.12066		1.62738	1.49482	0.0196389	0.0118401	0.788421	-0.342962	0.822758	0.0847278		0.736732	0.794199	2.86277	1.78164	1.54383	0.626518	0.366142
P43238.1, ara h 1	71701	8209	IVQIEAKPNTLVLPK	3	328700	168600	54050	199100	167500	83930	1331	18430	42670	20670	971.8	755.5	41150	10470	0	20200					0.509583	0.497805	0.0246253	0.0925665	0.281145	-1.83061	0.127994	0.892811		0.129814	0.122598	0.0179796	0.00379458	0.0685466	-3.86677	0.0243453	1.61358		0.12519	0.0620996	0	0.101457	0.0721866	-3.79213	0.02496
P43238.1, ara h 1	71701	8209	KGSEEEGDITNPINLR	3	330900	170900	152100	154300	711200	308800	185500	190800	515100	238000	9993	7507	202200	132700	9198	32170					2.14929	1.8069	1.21959	1.23655	1.60308	0.680851	0.305665	0.514755		1.55666	1.39263	0.0657002	0.048652	0.765911	-0.384752	0.943761	0.025138		0.611061	0.776477	0.0604734	0.20849	0.414125	-1.27186	0.133719
3SMH, ara h 1 chain a	47443	7713	AMVIVVVNK	2	1024000	540200	417100	579000	1069000	258900	330000	436300	660000	273400	7107	1707	69800	52800	478700	530100					1.04395	0.479267	0.791177	0.753541	0.766983	-0.382734	0.627458	0.202415		0.644531	0.506109	0.0170391	0.00294819	0.292657	-1.77272	0.0946074	1.02407		0.0681641	0.0977416	1.14769	0.915544	0.557284	-0.843515	0.101022
3SMH, ara h 1 chain a	47443	7713	DNVIDQIEK	2	633400	316000	340900	379100	1112000	561300	738400	688100	1045000	505600	359500	258100	656500	401400	945100	926400					1.7556	1.77627	2.16603	1.81509	1.87825	0.909387	0.0423515	1.37313		1.64983	1.6	1.05456	0.680823	1.2463	0.317655	0.535644	0.271124		1.03647	1.27025	2.77237	2.44368	1.88069	0.911264	0.0772129
3SMH, ara h 1 chain a	47443	7713	GTGNLELVAVR	2	1507000	790700	710400	813600	549500	276900	666400	601300	1192000	657900	29850	876.8	39660	16410	1199000	1395000					0.364632	0.350196	0.938063	0.739061	0.597988	-0.741812	0.0786122	1.10451		0.790975	0.832048	0.0420186	0.00107768	0.41653	-1.26351	0.202664	0.693224		0.0263172	0.0207538	1.68778	1.7146	0.862364	-0.213632	0.504244
3SMH, ara h 1 chain a	47443	7713	NNPFYFPSR	2	1217000	622700	413700	466000	768800	282400	349500	336400	363500	197400	65660	5268	33330	29900	155300	170400					0.631717	0.453509	0.844815	0.721888	0.662982	-0.592957	0.29902	0.5243		0.298685	0.317007	0.158714	0.0113047	0.196428	-2.34793	0.0407355	1.39003		0.027387	0.0480167	0.375393	0.365665	0.204115	-2.29254	0.0212985
3SMH, ara h 1 chain a	47443	7713	SFNLDEGHALR	3	746100	357500	371900	463800	325100	184800	424500	393000	753600	352100	98730	91910	99640	142400	783400	883400					0.435732	0.516923	1.14144	0.847348	0.73536	-0.443478	0.194472	0.711143		1.01005	0.984895	0.265475	0.198167	0.614647	-0.702169	0.40558	0.391924		0.133548	0.398322	2.10648	1.9047	1.13576	0.183661	0.974175
3SMH, ara h 1 chain a	47443	7713	SFNLDEGHALR	2	266800	164500	165200	205400	123200	75150	194600	203100	202700	102900	105.1	5090	0	79460	300500	359200					0.461769	0.456839	1.17797	0.988802	0.771344	-0.374553	0.233226	0.632224		0.759745	0.625532	0.000636199	0.0247809	0.352674	-1.50359	0.0620044	1.20758		0	0.48304	1.81901	1.74878	1.01271	0.0182174	0.86657
3SMH, ara h 1 chain a	47443	7713	DQSSYLQGFSR	2	578600	280200	0	0	97540	49980	62940	70250	742.6	29500	930.1	3044	63290	227700	15270	25430					0.168579	0.178373	#DIV/0!	#DIV/0!	#DIV/0!	#DIV/0!	0.336862	0.472548		0.00128344	0.105282	#DIV/0!	#DIV/0!	#DIV/0!	#DIV/0!	0.186639	0.728997		0.109385	0.812634	#DIV/0!	#DIV/0!	#DIV/0!	#DIV/0!	0.403542
3SMH, ara h 1 chain a	47443	7713	DLAFPGSGEQVEK	2	3304000	1593000	1311000	1478000	4634000	2084000	2431000	2600000	2983000	1442000	7263	3458	1549000	670300	1721000	1897000					1.40254	1.30822	1.85431	1.75913	1.58105	0.660885	0.218791	0.65997		0.902845	0.90521	0.00554005	0.00233965	0.453984	-1.13929	0.375424	0.425478		0.468826	0.420778	1.31274	1.28349	0.871458	-0.198496	0.423668
3SMH, ara h 1 chain a	47443	7713	IPSGFISYILNR	2	1323000	439100	189900	226000	356000	79830	80420	79020	19880	9665	4472	146.8	1467	28600	12680	13380					0.269085	0.181804	0.423486	0.349646	0.306005	-1.70837	0.198973	0.701205		0.0150265	0.0220109	0.0235492	0.000649558	0.015309	-6.02947	0.08987	1.04639		0.00110884	0.0651332	0.066772	0.0592035	0.0480544	-4.37919	0.0925079
3SMH, ara h 1 chain a	47443	7713	VLLEENAGGEQEER	3	305800	1603000	944100	866600	485600	582900	339600	232100	381100	167100	7467	5532	126100	103800	72210	100400					1.58797	0.363631	0.359708	0.267828	0.644783	-0.633114	0.109394	0.961006		1.24624	0.104242	0.00790912	0.00638357	0.341194	-1.55134	0.0303866	1.51732		0.412361	0.0647536	0.0764855	0.115855	0.167364	-2.57894	0.0206111
3SMH, ara h 1 chain a	47443	7713	VLLEENAGGEQEER	2	513000	552600	116700	516100	1229000	658200	249300	658800	1405000	760500	3443	2479	343400	132700	266400	391700					2.39571	1.1911	2.13625	1.2765	1.74989	0.807263	0.270884	0.567217		2.73879	1.37622	0.029503	0.00480333	1.03733	0.0528747	0.749483	0.125238		0.669396	0.240138	2.28278	0.758961	0.987818	-0.0176832	0.275248
3SMH, ara h 1 chain a	47443	7713	NTLEAAFNAEFNEIR	3	1410000	437200	343300	346700	282700	90710	156500	127900	33900	6662	7463	894.7	6938	614400	9022	0					0.200496	0.207479	0.45587	0.368907	0.308188	-1.69812	0.124023	0.906499		0.0240426	0.0152379	0.021739	0.00258062	0.0159	-5.97483	0.053556	1.27119		0.00492057	1.40531	0.0262802	0	0.359127	-1.47743	0.164179
3SMH, ara h 1 chain a	47443	7713	NTLEAAFNAEFNEIR	2	1164000	449200	358400	416100	216600	92020	162300	153100	408.4	3349	1765	160.7	19890	1703	12230	14010					0.186082	0.204853	0.452846	0.36794	0.30293	-1.72294	0.0610559	1.21427		0.000350859	0.00745548	0.00492467	0.000386205	0.0032793	-8.2524	0.0201965	1.69472		0.0170876	0.00379118	0.0341239	0.0336698	0.0221681	-5.49537	0.0216932
3SMH, ara h 1 chain a	47443	7713	IFLAGDKDNVIDQIEK	3	4148000	1989000	1319000	1505000	1644000	760300	1195000	1265000	2472000	875700	1827	1307	110500	56330	686500	890900					0.396336	0.382252	0.905989	0.840532	0.631277	-0.663654	0.180602	0.743277		0.59595	0.440271	0.00138514	0.000868439	0.259619	-1.94553	0.159597	0.796974		0.0266393	0.0283208	0.52047	0.59196	0.291848	-1.77671	0.0386277
3SMH, ara h 1 chain a	47443	7713	IFLAGDKDNVIDQIEK	2	343200	253200	225100	349600	172800	116500	225700	244500	193300	136800	296.3	1033	154200	10970	141700	211600					0.503497	0.460111	1.00267	0.699371	0.666411	-0.585516	0.0525112	1.27975		0.563228	0.540284	0.0013163	0.00295481	0.276946	-1.85232	0.0112077	1.95048		0.449301	0.0433254	0.629498	0.605263	0.431847	-1.21141	0.0214007
3SMH, ara h 1 chain a	47443	7713	NTLEAAFNAEFNEIRR	3	1012000	411500	47920	51890	186200	86630	18190	17350	35190	16480	518.6	0	1043	18010	1039	0					0.183992	0.210522	0.379591	0.334361	0.277117	-1.85143	0.235614	0.627799		0.0347727	0.0400486	0.0108222	0	0.0214109	-5.54551	0.156554	0.805335		0.00103063	0.0437667	0.021682	0	0.0166198	-5.91095	0.14896
3SMH, ara h 1 chain a	47443	7713	ISMPVNTPGQFEDFFPASSR	3	700500	250400	158600	158600	526500	180300	192300	159200	27710	20200	11650	366	13300	90230	8302	12800					0.751606	0.720048	1.21248	1.00378	0.92198	-0.117192	0.748849	0.125606		0.0395575	0.0806709	0.0734552	0.00230769	0.0489978	-4.35114	0.0588485	1.23026		0.0189864	0.360343	0.0523455	0.0807062	0.128095	-2.96471	0.0720669
3SMH, ara h 1 chain a	47443	7713	ISMPVNTPGQFEDFFPASSR	2	476300	152400	100400	125600	143000	48520	72010	82490	64770	39510	543.4	3240	80180	49060	13550	29190					0.300231	0.318373	0.717231	0.656768	0.498151	-1.00535	0.209351	0.679125		0.135986	0.259252	0.00541235	0.0257962	0.106612	-3.22956	0.0821476	1.0854		0.168339	0.321916	0.13496	0.232404	0.214405	-2.22159	0.10466
3SMH, ara h 1 chain a	47443	7713	EGEPDLSNNFGK	2	718100	327200	300700	318000	790400	417900	502200	461300	1088000	512900	0	4162	440900	243100	627700	744300					1.10068	1.2772	1.6701	1.45063	1.37465	0.459068	0.371345	0.430222		1.51511	1.56754	0	0.0130881	0.773935	-0.369716	0.959394	0.0180028		0.613981	0.742971	2.08746	2.34057	1.44625	0.532312	0.535369
3SMH, ara h 1 chain a	47443	7713	GSEEEGDITNPINLR	3	166300	162900	93030	76590	352400	163000	217400	180600	0	129900	49.81	17.58	131700	64790	171000	160200					2.11906	1.00061	2.33688	2.35801	1.95364	0.966166	0.077822	1.1089		0	0.797422	0.000535419	0.000229534	0.199547	-2.3252	0.0604487	1.21861		0.791942	0.397729	1.83812	2.09166	1.27986	0.355987	0.835798
3SMH, ara h 1 chain a	47443	7713	GSEEEGDITNPINLR	2	623700	289600	276900	506500	1213000	496100	711600	758700	1015000	432900	5438	5997	459500	230000	792700	902400					1.94485	1.71305	2.56988	1.49793	1.93143	0.949667	0.0757426	1.12066		1.62738	1.49482	0.0196389	0.0118401	0.788421	-0.342962	0.822758	0.0847278		0.736732	0.794199	2.86277	1.78164	1.54383	0.626518	0.366142
3SMH, ara h 1 chain a	47443	7713	IVQIEAKPNTLVLPK	3	328700	168600	54050	199100	167500	83930	1331	18430	42670	20670	971.8	755.5	41150	10470	0	20200					0.509583	0.497805	0.0246253	0.0925665	0.281145	-1.83061	0.127994	0.892811		0.129814	0.122598	0.0179796	0.00379458	0.0685466	-3.86677	0.0243453	1.61358		0.12519	0.0620996	0	0.101457	0.0721866	-3.79213	0.02496
3SMH, ara h 1 chain a	47443	7713	KGSEEEGDITNPINLR	3	330900	170900	152100	154300	711200	308800	185500	190800	515100	238000	9993	7507	202200	132700	9198	32170					2.14929	1.8069	1.21959	1.23655	1.60308	0.680851	0.305665	0.514755		1.55666	1.39263	0.0657002	0.048652	0.765911	-0.384752	0.943761	0.025138		0.611061	0.776477	0.0604734	0.20849	0.414125	-1.27186	0.133719
3SMH, ara h 1 chain a	47443	7713	NPQLQDLDMMLTAVEIK	2	79390	24430	16310	17160	17240	6591	6622	3876	21850	17550	495.5	227.6	34.29	37150	4105	3991					0.217156	0.269791	0.406009	0.225874	0.279707	-1.83801	0.146076	0.835422		0.275224	0.718379	0.0303801	0.0132634	0.259312	-1.94724	0.183326	0.736777		0.000431918	1.52067	0.251686	0.232576	0.501341	-0.996135	0.235199
AAU21494.1, ara h 2	21293	5676	CQSQLER	2	191500	70230	76960	40320	126800	50730	62280	35800	98520	14630	1368	369	12890	6198	14140	13770					0.662141	0.722341	0.809252	0.887897	0.770408	-0.376306	0.530001	0.275723		0.514465	0.208316	0.0177755	0.00915179	0.187427	-2.4156	0.155722	0.807649		0.0673107	0.0882529	0.183732	0.341518	0.170203	-2.55467	0.0468555
AAU21494.1, ara h 2	21293	5676	QQEQQFK	2	86820	43480	21520	18140	54560	23590	15400	20440	21230	7143	68.2	69.37	12450	6667	3643	5051					0.628427	0.542548	0.715613	1.12679	0.753345	-0.408617	0.469227	0.328617		0.244529	0.164282	0.00316914	0.00382415	0.103951	-3.26602	0.0768587	1.11431		0.1434	0.153335	0.169284	0.278445	0.186116	-2.42572	0.0671372
AAU21494.1, ara h 2	21293	5676	NLPQQCGLR	2	2333000	1933000	536300	477900	1532000	934800	337200	451900	265600	519800	2079	2500	594700	359800	144100	183400					0.656665	0.483601	0.628753	0.945595	0.678653	-0.559253	0.392001	0.406712		0.113845	0.268908	0.00387656	0.00523122	0.0979653	-3.35159	0.0628368	1.20179		0.254908	0.186136	0.268693	0.383762	0.273375	-1.87105	0.0862002
AAU21494.1, ara h 2	21293	5676	CDLDVESGGR	2	321900	153400	128800	612700	283400	125800	109900	139700	75490	35750	23720	26130	59730	32420	492600	37100					0.880398	0.820078	0.853261	0.228007	0.695436	-0.52401	0.28332	0.547723		0.234514	0.233051	0.184161	0.0426473	0.173593	-2.52622	0.056674	1.24662		0.185555	0.211343	3.82453	0.0605517	1.0705	0.0982791	0.383887
AAU21494.1, ara h 2	21293	5676	QQWELQGDR	2	3711000	2391000	2570000	1315000	1920000	1270000	1714000	1759000	833300	500000	4306	5388	351600	246000	819900	1029000					0.517381	0.531159	0.666926	1.33764	0.763277	-0.389721	0.154269	0.811721		0.224549	0.209118	0.00167549	0.00409734	0.10986	-3.18627	0.00656694	2.18264		0.0947454	0.102886	0.319027	0.78251	0.324792	-1.62241	0.0114855
AAU21494.1, ara h 2	21293	5676	CDLDVESGGRDRY	3	0	0	204400	16880	825300	407800	91750	105100	181900	149600	1114	178.9	147400	68560	54200	60630					#DIV/0!	#DIV/0!	0.448875	6.2263	#DIV/0!	#DIV/0!	0.142804	0.84526		#DIV/0!	#DIV/0!	0.0054501	0.0105983	#DIV/0!	#DIV/0!	0.701353	0.154063		#DIV/0!	#DIV/0!	0.265166	3.59182	#DIV/0!	#DIV/0!	0.632699
AAU21494.1, ara h 2	21293	5676	ANLRPCEQHLMQK	4	6714000	8834000	883600	805700	5359000	2376000	456100	905900	77980	67180	18060	1443	4459	1409	4366	2204					0.798183	0.268961	0.516184	1.12436	0.676923	-0.562937	0.415419	0.381513		0.0116145	0.00760471	0.0204391	0.00179099	0.0103623	-6.59251	0.0821266	1.08552		0.000664135	0.000159497	0.00494115	0.00273551	0.00212507	-8.87827	0.0800323
AAU21494.1, ara h 2	21293	5676	ANLRPCEQHLMQK	3	98360	5044000	0	818.7	305400	0	106.4	0	484.6	649.7	95.8	285.7	299	26530	141.7	38.37					3.10492	0	#DIV/0!	0	#DIV/0!	#DIV/0!	0.372519	0.428852		0.0049268	0.000128807	#DIV/0!	0.348968	#DIV/0!	#DIV/0!	0.344502	0.462808		0.00303985	0.00525971	#DIV/0!	0.046867	#DIV/0!	#DIV/0!	0.346726
AAU21494.1, ara h 2	21293	5676	ANLRPCEQHLMQK	2	1170000	635600	269600	35490	330000	141000	73600	91370	142000	47910	1647	507.8	0	3168	39550	39450					0.282051	0.221838	0.272997	2.57453	0.837853	-0.25523	0.196922	0.705706		0.121368	0.0753776	0.00610905	0.0143083	0.0542906	-4.20315	0.102787	0.988061		0	0.00498427	0.146699	1.11158	0.315816	-1.66284	0.0862677
AAU21494.1, ara h 2	21293	5676	CCNELNEFENNQR	3	11420000	3639000	3545000	4009000	7386000	2629000	3053000	2506000	1708000	548700	7071	1984	94990	29930	701300	649300					0.64676	0.722451	0.861213	0.625094	0.713879	-0.486248	0.464374	0.333132		0.149562	0.150783	0.00199464	0.000494887	0.0757087	-3.7234	0.0413783	1.38323		0.00831786	0.00822479	0.197828	0.161961	0.0940828	-3.40993	0.0340185
AAU21494.1, ara h 2	21293	5676	CCNELNEFENNQR	2	25010000	11230000	11740000	12270000	15920000	7025000	9657000	8344000	2996000	1226000	821.1	552.6	6977	27100	1856000	2079000					0.636545	0.625557	0.822572	0.680033	0.691177	-0.532873	0.258012	0.588359		0.119792	0.109172	6.99404e-05	4.50367e-05	0.0572697	-4.12608	0.00619601	2.20789		0.000278968	0.00241318	0.158092	0.169438	0.0825554	-3.59849	0.00584742
AAU21494.1, ara h 2	21293	5676	CMCEALQQIMENQSDR	3	34430000	10330000	8988000	8450000	11550000	3725000	5802000	4889000	1297000	375600	3868	15470	125900	107600	545900	448400					0.335463	0.3606	0.645527	0.57858	0.480043	-1.05877	0.215424	0.666707		0.0376706	0.0363601	0.000430352	0.00183077	0.019073	-5.71233	0.0535856	1.27095		0.00365669	0.0104163	0.0607365	0.0530651	0.0319686	-4.9672	0.0520888
AAU21494.1, ara h 2	21293	5676	CMCEALQQIMENQSDR	2	23630000	8464000	8170000	10660000	6547000	1794000	5185000	4006000	738100	185900	1288	1097	230800	86730	294600	363600					0.277063	0.211957	0.634639	0.375797	0.374864	-1.41556	0.0710096	1.14868		0.0312357	0.0219636	0.00015765	0.000102908	0.013365	-6.2254	0.0145465	1.83724		0.00976725	0.0102469	0.0360588	0.0341088	0.0225454	-5.47102	0.0145461
AAU21494.1, ara h 2	21293	5676	CMCEALQQIMENQSDR	3	1665000	597600	425800	487100	736400	325200	356200	333200	11040	85600	2359	2084	65930	109600	85.01	143800					0.442282	0.544177	0.836543	0.684048	0.626763	-0.674009	0.293076	0.53302		0.00663063	0.14324	0.00554016	0.00427838	0.0399222	-4.64666	0.0395293	1.40308		0.0395976	0.1834	0.000199648	0.295217	0.129604	-2.94782	0.0513607
AAU21494.1, ara h 2	21293	5676	CMCEALQQIMENQSDR	3	1088000	403200	302200	268800	511300	327100	355400	355300	0	77730	3178	2648	66420	43660	29320	39440					0.469945	0.81126	1.17604	1.3218	0.944762	-0.0819773	0.539942	0.267653		0	0.192783	0.0105162	0.00985119	0.0532875	-4.23006	0.0434043	1.36247		0.0610478	0.108284	0.0970218	0.146726	0.10327	-3.27551	0.050589
AAU21494.1, ara h 2	21293	5676	CMCEALQQIMENQSDR	2	1041000	439300	362900	501000	497300	187400	314000	261700	34010	25300	1310	1404	4841	17570	34000	55230					0.477714	0.426588	0.865252	0.522355	0.572977	-0.80345	0.157508	0.802696		0.0326705	0.0575916	0.00360981	0.0028024	0.0241686	-5.37072	0.0101697	1.99269		0.00465034	0.0399954	0.0936897	0.11024	0.0621438	-4.00825	0.011241
AAU21494.1, ara h 2	21293	5676	CMCEALQQIMENQSDRLQGR	3	1334000	647700	245900	224900	415300	51590	123200	110800	127500	532400	1175	678.4	45180	121400	859500	930400					0.311319	0.0796511	0.501017	0.492663	0.346163	-1.53048	0.158221	0.800735		0.0955772	0.821985	0.00477837	0.00301645	0.231339	-2.11192	0.171312	0.766212		0.0338681	0.187432	3.49532	4.13695	1.96339	0.973349	0.735288
ABL14268.1, ara h 2	19009	5588	CQSQLER	2	191500	70230	76960	40320	126800	50730	62280	35800	98520	14630	1368	369	12890	6198	14140	13770					0.662141	0.722341	0.809252	0.887897	0.770408	-0.376306	0.530001	0.275723		0.514465	0.208316	0.0177755	0.00915179	0.187427	-2.4156	0.155722	0.807649		0.0673107	0.0882529	0.183732	0.341518	0.170203	-2.55467	0.0468555
ABL14268.1, ara h 2	19009	5588	QQEQQFK	2	86820	43480	21520	18140	54560	23590	15400	20440	21230	7143	68.2	69.37	12450	6667	3643	5051					0.628427	0.542548	0.715613	1.12679	0.753345	-0.408617	0.469227	0.328617		0.244529	0.164282	0.00316914	0.00382415	0.103951	-3.26602	0.0768587	1.11431		0.1434	0.153335	0.169284	0.278445	0.186116	-2.42572	0.0671372
ABL14268.1, ara h 2	19009	5588	NLPQQCGLR	2	2333000	1933000	536300	477900	1532000	934800	337200	451900	265600	519800	2079	2500	594700	359800	144100	183400					0.656665	0.483601	0.628753	0.945595	0.678653	-0.559253	0.392001	0.406712		0.113845	0.268908	0.00387656	0.00523122	0.0979653	-3.35159	0.0628368	1.20179		0.254908	0.186136	0.268693	0.383762	0.273375	-1.87105	0.0862002
ABL14268.1, ara h 2	19009	5588	QQWELQGDR	2	3711000	2391000	2570000	1315000	1920000	1270000	1714000	1759000	833300	500000	4306	5388	351600	246000	819900	1029000					0.517381	0.531159	0.666926	1.33764	0.763277	-0.389721	0.154269	0.811721		0.224549	0.209118	0.00167549	0.00409734	0.10986	-3.18627	0.00656694	2.18264		0.0947454	0.102886	0.319027	0.78251	0.324792	-1.62241	0.0114855
ABL14268.1, ara h 2	19009	5588	ANLRPCEQHLMQK	4	6714000	8834000	883600	805700	5359000	2376000	456100	905900	77980	67180	18060	1443	4459	1409	4366	2204					0.798183	0.268961	0.516184	1.12436	0.676923	-0.562937	0.415419	0.381513		0.0116145	0.00760471	0.0204391	0.00179099	0.0103623	-6.59251	0.0821266	1.08552		0.000664135	0.000159497	0.00494115	0.00273551	0.00212507	-8.87827	0.0800323
ABL14268.1, ara h 2	19009	5588	ANLRPCEQHLMQK	3	98360	5044000	0	818.7	305400	0	106.4	0	484.6	649.7	95.8	285.7	299	26530	141.7	38.37					3.10492	0	#DIV/0!	0	#DIV/0!	#DIV/0!	0.372519	0.428852		0.0049268	0.000128807	#DIV/0!	0.348968	#DIV/0!	#DIV/0!	0.344502	0.462808		0.00303985	0.00525971	#DIV/0!	0.046867	#DIV/0!	#DIV/0!	0.346726
ABL14268.1, ara h 2	19009	5588	ANLRPCEQHLMQK	2	1170000	635600	269600	35490	330000	141000	73600	91370	142000	47910	1647	507.8	0	3168	39550	39450					0.282051	0.221838	0.272997	2.57453	0.837853	-0.25523	0.196922	0.705706		0.121368	0.0753776	0.00610905	0.0143083	0.0542906	-4.20315	0.102787	0.988061		0	0.00498427	0.146699	1.11158	0.315816	-1.66284	0.0862677
ABL14268.1, ara h 2	19009	5588	CCNELNEFENNQR	3	11420000	3639000	3545000	4009000	7386000	2629000	3053000	2506000	1708000	548700	7071	1984	94990	29930	701300	649300					0.64676	0.722451	0.861213	0.625094	0.713879	-0.486248	0.464374	0.333132		0.149562	0.150783	0.00199464	0.000494887	0.0757087	-3.7234	0.0413783	1.38323		0.00831786	0.00822479	0.197828	0.161961	0.0940828	-3.40993	0.0340185
ABL14268.1, ara h 2	19009	5588	CCNELNEFENNQR	2	25010000	11230000	11740000	12270000	15920000	7025000	9657000	8344000	2996000	1226000	821.1	552.6	6977	27100	1856000	2079000					0.636545	0.625557	0.822572	0.680033	0.691177	-0.532873	0.258012	0.588359		0.119792	0.109172	6.99404e-05	4.50367e-05	0.0572697	-4.12608	0.00619601	2.20789		0.000278968	0.00241318	0.158092	0.169438	0.0825554	-3.59849	0.00584742
ABL14268.1, ara h 2	19009	5588	CMCEALQQIMENQSDR	3	34430000	10330000	8988000	8450000	11550000	3725000	5802000	4889000	1297000	375600	3868	15470	125900	107600	545900	448400					0.335463	0.3606	0.645527	0.57858	0.480043	-1.05877	0.215424	0.666707		0.0376706	0.0363601	0.000430352	0.00183077	0.019073	-5.71233	0.0535856	1.27095		0.00365669	0.0104163	0.0607365	0.0530651	0.0319686	-4.9672	0.0520888
ABL14268.1, ara h 2	19009	5588	CMCEALQQIMENQSDR	2	23630000	8464000	8170000	10660000	6547000	1794000	5185000	4006000	738100	185900	1288	1097	230800	86730	294600	363600					0.277063	0.211957	0.634639	0.375797	0.374864	-1.41556	0.0710096	1.14868		0.0312357	0.0219636	0.00015765	0.000102908	0.013365	-6.2254	0.0145465	1.83724		0.00976725	0.0102469	0.0360588	0.0341088	0.0225454	-5.47102	0.0145461
ABL14268.1, ara h 2	19009	5588	CMCEALQQIMENQSDR	3	1665000	597600	425800	487100	736400	325200	356200	333200	11040	85600	2359	2084	65930	109600	85.01	143800					0.442282	0.544177	0.836543	0.684048	0.626763	-0.674009	0.293076	0.53302		0.00663063	0.14324	0.00554016	0.00427838	0.0399222	-4.64666	0.0395293	1.40308		0.0395976	0.1834	0.000199648	0.295217	0.129604	-2.94782	0.0513607
ABL14268.1, ara h 2	19009	5588	CMCEALQQIMENQSDR	3	1088000	403200	302200	268800	511300	327100	355400	355300	0	77730	3178	2648	66420	43660	29320	39440					0.469945	0.81126	1.17604	1.3218	0.944762	-0.0819773	0.539942	0.267653		0	0.192783	0.0105162	0.00985119	0.0532875	-4.23006	0.0434043	1.36247		0.0610478	0.108284	0.0970218	0.146726	0.10327	-3.27551	0.050589
ABL14268.1, ara h 2	19009	5588	CMCEALQQIMENQSDR	2	1041000	439300	362900	501000	497300	187400	314000	261700	34010	25300	1310	1404	4841	17570	34000	55230					0.477714	0.426588	0.865252	0.522355	0.572977	-0.80345	0.157508	0.802696		0.0326705	0.0575916	0.00360981	0.0028024	0.0241686	-5.37072	0.0101697	1.99269		0.00465034	0.0399954	0.0936897	0.11024	0.0621438	-4.00825	0.011241
ABL14268.1, ara h 2	19009	5588	CMCEALQQIMENQSDRLQGR	3	1334000	647700	245900	224900	415300	51590	123200	110800	127500	532400	1175	678.4	45180	121400	859500	930400					0.311319	0.0796511	0.501017	0.492663	0.346163	-1.53048	0.158221	0.800735		0.0955772	0.821985	0.00477837	0.00301645	0.231339	-2.11192	0.171312	0.766212		0.0338681	0.187432	3.49532	4.13695	1.96339	0.973349	0.735288
ABL14268.1, ara h 2	19009	5588	CDLEVESGGR	2	202100	95280	72740	152100	172700	70520	70660	228300	56070	24690	9907	5757	61330	35930	854300	28020					0.854527	0.740134	0.971405	1.50099	1.01676	0.0239838	0.921907	0.0353129		0.277437	0.259131	0.136197	0.0378501	0.177654	-2.49286	0.014412	1.84128		0.303464	0.377099	11.7446	0.184221	3.15234	1.65642	0.597771
ABL14268.1, ara h 2	19009	5588	CDLEVESGGRDRY	3	2539000	1560000	727000	778400	1234000	596300	163100	241200	69390	0	867.9	949.5	8148	55830	20970	25020					0.486018	0.382244	0.224347	0.309866	0.350619	-1.51203	0.136122	0.866073		0.0273297	0	0.00119381	0.00121981	0.00743582	-7.07129	0.0173331	1.76112		0.00320914	0.0357885	0.0288446	0.0321429	0.0249963	-5.32214	0.0177975
AAB22817.1, ara h agglutinin	29364	500.7	VLYAMPVR	2	370300	240900	87550	101700	265.5	0	23460	27240	45090	67050	6431	523.8	82650	32590	107400	139900					0.000716986	0	0.267961	0.267847	0.134131	-2.89828	0.0310455	1.508		0.121766	0.278331	0.0734552	0.00515044	0.119676	-3.0628	0.0469493	1.32837		0.223197	0.135284	1.22673	1.37561	0.740206	-0.434001	0.169854
AAB22817.1, ara h agglutinin	29364	500.7	SWSFTSTLITTTR	3	107400	43790	34650	45860	23460	11990	10030	10940	27640	10830	25950	793.4	12150	158600	10810	12070					0.218436	0.273807	0.289466	0.238552	0.255065	-1.97106	0.0415979	1.38093		0.257356	0.247317	0.748918	0.0173005	0.317723	-1.65416	0.058586	1.23221		0.113128	3.62183	0.311977	0.263192	1.07753	0.107731	0.821324
AAB22817.1, ara h agglutinin	29364	500.7	SWSFTSTLITTTR	2	594000	283500	181900	216300	8440	8686	12280	13470	19110	13750	985.3	1246	104100	0	7163	11620					0.0142088	0.0306384	0.0675096	0.0622746	0.0436579	-4.51761	0.0169185	1.77164		0.0321717	0.0485009	0.00541671	0.00576052	0.0229625	-5.44458	0.0165605	1.78093		0.175253	0	0.0393788	0.0537217	0.0670882	-3.8978	0.0251614
AAB22817.1, ara h agglutinin	29364	500.7	TLSVAVTNDNGDITTIAQVVDLK	3	522600	128700	129300	97110	33690	16220	37370	32960	34670	1916	642.2	158.6	65720	7524	16940	10290					0.0644661	0.12603	0.289018	0.339409	0.204731	-2.2882	0.11119	0.953935		0.0663414	0.0148873	0.00496674	0.0016332	0.0219572	-5.50916	0.0843615	1.07386		0.125756	0.0584615	0.131013	0.105962	0.105298	-3.24745	0.106136
AAB22817.1, ara h agglutinin	29364	500.7	DYDPADGIIFFIAPEDTQIPAGSIGGGTLGVSDTK	3	240800	55430	21290	24450	5993	1198	530.4	521.2	372700	106800	268.6	0	9511	32060	591.8	0					0.0248879	0.0216128	0.0249131	0.021317	0.0231827	-5.43081	0.162143	0.790103		1.54776	1.92675	0.0126163	0	0.871782	-0.197961	0.747825	0.1262		0.0394975	0.578387	0.0277971	0	0.16142	-2.6311	0.206091
ABW17159.1, ara h 7	19783	426	CMCQALQQILQNQSFR	3	1406000	380400	201900	167800	36830	13150	13070	10500	18440	5133	827.4	251.6	6422	1133	1075	9517					0.0261949	0.0345689	0.064735	0.0625745	0.0470183	-4.41063	0.125693	0.90069		0.0131152	0.0134937	0.00409807	0.0014994	0.0080516	-6.95651	0.118596	0.92593		0.00456757	0.00297844	0.00532442	0.0567163	0.0173967	-5.84504	0.117663
ABW17159.1, ara h 7	19783	426	CMCQALQQILQNQSFR	2	352500	113400	60820	78770	21980	11280	9180	10920	6805	25740	2694	231.6	201000	6552	3526	16400					0.0623546	0.0994709	0.150937	0.138631	0.112849	-3.14754	0.0886304	1.05242		0.019305	0.226984	0.0442946	0.00294021	0.073381	-3.76845	0.0815513	1.08857		0.570213	0.0577778	0.0579744	0.208201	0.223541	-2.16139	0.299573
AAU21492.1, ara h 3	54991	407.5	GGLSILVPPEWR	2	130700	54950	34790	39590	24090	5623	16700	17370	52130	21320	2854	1859	4205	24030	31910	34720					0.184315	0.102329	0.480023	0.438747	0.301354	-1.73047	0.0733691	1.13449		0.398852	0.387989	0.0820351	0.0469563	0.228958	-2.12684	0.12147	0.91553		0.0321729	0.437307	0.917218	0.876989	0.565922	-0.821326	0.127464
AAU21492.1, ara h 3	54991	407.5	TVNELDLPILNR	2	193900	102800	116000	145600	67430	33710	91280	90800	178500	77720	564.6	25.86	16820	11900	162700	183800					0.347757	0.327918	0.786897	0.623626	0.521549	-0.939124	0.030084	1.52166		0.920578	0.756031	0.00486724	0.00017761	0.420413	-1.25012	0.158596	0.799708		0.0867457	0.115759	1.40259	1.26236	0.716863	-0.48023	0.398045
AAY54009.1, LEA protein	10408	281.3	QGETVVPGGTGGK	2	34180	14240	70840	85890	116800	46690	59520	60120	14910	12280	285.2	743.1	57050	33160	651.4	4290					3.4172	3.27879	0.840203	0.699965	2.05904	1.04197	0.423419	0.373229		0.43622	0.86236	0.00402597	0.00865176	0.327814	-1.60905	0.0395688	1.40265		1.6691	2.32865	0.00919537	0.0499476	1.01422	0.0203775	0.240714
AAY54009.1, LEA protein	10408	281.3	EQLGTEGYQEMGR	2	1994000	919400	823500	690800	694700	282000	371300	359100	35500	18250	1560	3040	74380	36300	36410	5374					0.348395	0.306722	0.45088	0.519832	0.406457	-1.29882	0.0727906	1.13792		0.0178034	0.0198499	0.00189435	0.00440069	0.0109871	-6.50805	0.0107401	1.96899		0.0373019	0.0394823	0.0442137	0.00777939	0.0321943	-4.95705	0.01184
ABX75045.1, ara h 9	9505	225.3	CGVSIPYK	2	578200	259400	267400	282200	207800	108800	146600	125400	158500	97530	16460	185.5	90340	65870	53090	62150					0.359391	0.419429	0.548242	0.444366	0.442857	-1.17509	0.0473038	1.3251		0.274127	0.375983	0.0615557	0.000657335	0.178081	-2.4894	0.017377	1.76002		0.156244	0.253932	0.198542	0.220234	0.207238	-2.27064	0.0114962
ABX75045.1, ara h 9	9505	225.3	AAAGSLHGLNQGNAAALPGR	3	1118000	492500	484600	531100	178600	83980	155000	140300	274700	176200	3636	3135	240600	205800	19710	17560					0.15975	0.170518	0.319851	0.264169	0.228572	-2.12928	0.0158819	1.7991		0.245707	0.357766	0.0075031	0.00590284	0.15422	-2.69694	0.0180465	1.74361		0.215206	0.417868	0.0406727	0.0330635	0.176702	-2.50061	0.0176479
ABX75045.1, ara h 9	9505	225.3	LSCGQVNSALAPCITFLTK	3	335100	124700	38280	40700	23720	1118	2775	3001	12280	341.9	1015	1047	5808	14370	4745	3768					0.0707848	0.00896552	0.0724922	0.0737346	0.0564943	-4.14575	0.11931	0.923324		0.0366458	0.00274178	0.0265152	0.0257248	0.0229069	-5.44808	0.109657	0.959964		0.0173321	0.115237	0.123955	0.0925799	0.0872759	-3.51827	0.11748
AAU21493.1, ara h 3?	76343	148.3	ADFYNPAAGR	2	183000	320800	88210	86310	209000	33340	97500	94860	337200	148500	14470	4382	286600	133800	281000	328300					1.14208	0.103928	1.10532	1.09906	0.862596	-0.213244	0.393344	0.405228		1.84262	0.462905	0.16404	0.0507705	0.630085	-0.666382	0.664476	0.177521		1.56612	0.417082	3.18558	3.80373	2.24313	1.16551	0.254416
AAU21493.1, ara h 3?	76343	148.3	QAGNEGFEYVAFK	2	160100	263200	176700	135900	648300	134100	285900	317500	165500	89890	435.1	533	38280	38330	174100	195400					4.04934	0.509498	1.618	2.33628	2.12828	1.08969	0.196281	0.707122		1.03373	0.341527	0.00246237	0.003922	0.34541	-1.53362	0.0484065	1.3151		0.239101	0.145631	0.985286	1.43782	0.70196	-0.51054	0.203189
AAU21493.1, ara h 3?	76343	148.3	WFQLSAEHVLLYR	3	99300	44650	72910	75780	21840	5446	15300	9359	0	3337	699.3	10610	43.43	4454	12410	13630					0.21994	0.121971	0.209848	0.123502	0.168815	-2.56648	0.00217591	2.66236		0	0.0747368	0.00959128	0.140011	0.0560847	-4.15625	0.0009083	3.04177		0.000437362	0.0997536	0.17021	0.179863	0.112566	-3.15116	0.00135197
P01066.1, BB1_ARAHY	8426	75.02	APPYFECVCVDTFDHCPASCNSCVCTR	3	2340000	908600	624200	833800	190300	75370	241600	221300	0	2711	25.2	78.8	18660	949	1503	3972					0.0813248	0.0829518	0.387055	0.265411	0.204186	-2.29205	0.0451046	1.34578		0	0.00298371	4.03717e-05	9.45071e-05	0.000779647	-10.3249	0.0241138	1.61773		0.00797436	0.00104446	0.00240788	0.00476373	0.00404761	-7.94871	0.0245651
P01066.1, BB1_ARAHY	8426	75.02	RAPPYFECVCVDTFDHCPASCNSCVCTR	4	356500	171000	10900	11890	28820	19660	12570	18440	12020	66650	1129	92.43	7679	7046	15040	13710					0.0808415	0.114971	1.15321	1.55088	0.724977	-0.463994	0.202006	0.694636		0.0337167	0.389766	0.103578	0.00777376	0.133709	-2.90284	0.209176	0.679489		0.02154	0.0412047	1.37982	1.15307	0.648908	-0.623915	0.173829
ADQ91842.1, LEA protein	22736	54.82	IVTESVGGQVVGQYVEPTPVQSSR	3	324600	118400	313600	218200	244500	0	144300	114800	30120	5652	4121	512.7	10710	2053	6303	9341					0.753235	0	0.46014	0.526123	0.434874	-1.20133	0.141576	0.84901		0.0927911	0.0477365	0.0131409	0.00234968	0.0390046	-4.68021	0.00297706	2.52621		0.0329945	0.0173395	0.0200989	0.0428093	0.0283105	-5.14252	0.00267452
ADQ91834.1, LEA protein	21019	38.61	DQHGNPIQLTDEQGNPVK	3	994100	440800	356900	413700	477400	269000	238100	221700	59290	171500	11240	30570	169500	112900	110100	228500					0.480233	0.610254	0.667134	0.535896	0.573379	-0.802439	0.169565	0.770665		0.0596419	0.389065	0.0314934	0.0738941	0.138524	-2.8518	0.019538	1.70912		0.170506	0.256125	0.30849	0.552333	0.321863	-1.63548	0.0396108
ABK92180.1, ara h 3?	33841	16.81	GLLLPHYINAPR	3	155300	91830	35340	44160	255500	145500	31370	37290	10010	24850	15110	10810	263000	253800	40930	60110					1.6452	1.58445	0.887663	0.844429	1.24044	0.310847	0.571062	0.243317		0.0644559	0.270609	0.427561	0.244792	0.251854	-1.98934	0.0534348	1.27218		1.6935	2.7638	1.15818	1.36119	1.74417	0.802537	0.313304
[truncated: 1 more columns]

## Sheet: volcano plot values
					log (base 2) intensity ratio relative to 0 hours	-log (base 10) p value		log (base 2) intensity ratio relative to 0 hours	-log (base 10) p value		log (base 2) intensity ratio relative to 0 hours	-log (base 10) p value
Accession	Mass	Score	Sequence	z	16	16		24	24		48	48
AAL37561.1, ara h 6	17349	11250	VNLKPCEQHIMQR	4	-1.63817	1.26481		-10.2547	2.12421		-10.5594	2.12502
ABQ96214.1, ara h 6	17479	10890	VNLKPCEQHIMQR	4	-1.63817	1.26481		-10.2547	2.12421		-10.5594	2.12502
AAL37561.1, ara h 6	17349	11250	VNLKPCEQHIMQR	3	-1.68566	1.57167		-14.8679	2.41732		-9.69607	2.41476
ABQ96214.1, ara h 6	17479	10890	VNLKPCEQHIMQR	3	-1.68566	1.57167		-14.8679	2.41732		-9.69607	2.41476
AAL37561.1, ara h 6	17349	11250	VNLKPCEQHIMQR	2	-2.11763	1.79901		-10.1885	2.38231		-9.46089	2.38117
ABQ96214.1, ara h 6	17479	10890	VNLKPCEQHIMQR	2	-2.11763	1.79901		-10.1885	2.38231		-9.46089	2.38117
AAU21494.1, ara h 2	21293	5676	ANLRPCEQHLMQK	4	-0.562937	0.381513		-6.59251	1.08552		-8.87827	1.09673
ABL14268.1, ara h 2	19009	5588	ANLRPCEQHLMQK	4	-0.562937	0.381513		-6.59251	1.08552		-8.87827	1.09673
AAL37561.1, ara h 6	17349	11250	CMCEALQQIMENQCDR	2	-1.75133	1.28945		-9.35127	1.83712		-8.78126	1.83691
ABQ96214.1, ara h 6	17479	10890	CMCEALQQIMENQCDR	2	-1.75133	1.28945		-9.35127	1.83712		-8.78126	1.83691
P01066.1, BB1_ARAHY	8426	75.02	APPYFECVCVDTFDHCPASCNSCVCTR	3	-2.29205	1.34578		-10.3249	1.61773		-7.94871	1.60968
AAL37561.1, ara h 6	17349	11250	CMCEALQQIMENQCDR	3	-1.38322	0.884065		-8.19695	1.47396		-6.46645	1.46654
ABQ96214.1, ara h 6	17479	10890	CMCEALQQIMENQCDR	3	-1.38322	0.884065		-8.19695	1.47396		-6.46645	1.46654
AAA60336.1, ara h 1	70639	8376	NTLEAAFNAEFNEIRR	3	-1.85143	0.627799		-5.54551	0.805335		-5.91095	0.826932
P43238.1, ara h 1	71701	8209	NTLEAAFNAEFNEIRR	3	-1.85143	0.627799		-5.54551	0.805335		-5.91095	0.826932
3SMH, ara h 1 chain a	47443	7713	NTLEAAFNAEFNEIRR	3	-1.85143	0.627799		-5.54551	0.805335		-5.91095	0.826932
ABW17159.1, ara h 7	19783	426	CMCQALQQILQNQSFR	3	-4.41063	0.90069		-6.95651	0.92593		-5.84504	0.929359
AAA60336.1, ara h 1	70639	8376	NTLEAAFNAEFNEIR	2	-1.72294	1.21427		-8.2524	1.69472		-5.49537	1.66368
P43238.1, ara h 1	71701	8209	NTLEAAFNAEFNEIR	2	-1.72294	1.21427		-8.2524	1.69472		-5.49537	1.66368
3SMH, ara h 1 chain a	47443	7713	NTLEAAFNAEFNEIR	2	-1.72294	1.21427		-8.2524	1.69472		-5.49537	1.66368
AAU21494.1, ara h 2	21293	5676	CMCEALQQIMENQSDR	2	-1.41556	1.14868		-6.2254	1.83724		-5.47102	1.83725
ABL14268.1, ara h 2	19009	5588	CMCEALQQIMENQSDR	2	-1.41556	1.14868		-6.2254	1.83724		-5.47102	1.83725
ABL14268.1, ara h 2	19009	5588	CDLEVESGGRDRY	3	-1.51203	0.866073		-7.07129	1.76112		-5.32214	1.74964
ABL14270.1, ara h 3	60681	11360	AGQEQENEGGNIFSGFTSEFLAQAFQVDDR	3	-5.58435	1.04228		-7.61636	1.0553		-5.2328	1.04315
AAG01363.1, ara h 3	60754	9290	AGQEEENEGGNIFSGFTPEFLAQAFQVDDR	3	-4.28165	0.944675		-7.47396	0.972556		-5.15828	0.960185
ACH91862.1, ara h 3	60929	9204	AGQEEENEGGNIFSGFTPEFLAQAFQVDDR	3	-4.28165	0.944675		-7.47396	0.972556		-5.15828	0.960185
AAL37561.1, ara h 6	17349	11250	ELMNLPQQCNFR	2	-1.41601	1.036		-4.50301	1.65905		-5.15341	1.74485
ABQ96214.1, ara h 6	17479	10890	ELMNLPQQCNFR	2	-1.41601	1.036		-4.50301	1.65905		-5.15341	1.74485
ADQ91842.1, LEA protein	22736	54.82	IVTESVGGQVVGQYVEPTPVQSSR	3	-1.20133	0.84901		-4.68021	2.52621		-5.14252	2.57275
ABI17154.1, ara h 3	58570	5386	VYDEELQEGHVLVVPQNFAVAAK	4	-2.36407	1.54741		-6.46574	1.86284		-5.08248	1.84943
AAU21494.1, ara h 2	21293	5676	CMCEALQQIMENQSDR	3	-1.05877	0.666707		-5.71233	1.27095		-4.9672	1.28326
ABL14268.1, ara h 2	19009	5588	CMCEALQQIMENQSDR	3	-1.05877	0.666707		-5.71233	1.27095		-4.9672	1.28326
AAY54009.1, LEA protein	10408	281.3	EQLGTEGYQEMGR	2	-1.29882	1.13792		-6.50805	1.96899		-4.95705	1.92665
ABI17154.1, ara h 3	58570	5386	VYDEELQEGHVLVVPQNFAVAAK	3	-2.34605	1.92861		-6.28361	2.36261		-4.9402	2.33162
AAL37561.1, ara h 6	17349	11250	CMCEALQQIMENQCDRLQDR	3	-1.38456	0.700413		-5.78996	1.12772		-4.76653	1.11159
ABQ96214.1, ara h 6	17479	10890	CMCEALQQIMENQCDRLQDR	3	-1.38456	0.700413		-5.78996	1.12772		-4.76653	1.11159
AAL37561.1, ara h 6	17349	11250	ELMNLPQQCNFR	3	-1.24608	0.71305		-4.01205	1.2748		-4.65114	1.39956
ABQ96214.1, ara h 6	17479	10890	ELMNLPQQCNFR	3	-1.24608	0.71305		-4.01205	1.2748		-4.65114	1.39956
ABI17154.1, ara h 3	58570	5386	TDSRPSIANLAGENSIIDNLPEEVVANSYR	4	-2.70595	0.973508		-3.4728	0.98646		-4.55492	1.0545
AAA60336.1, ara h 1	70639	8376	IPSGFISYILNR	2	-1.70837	0.701205		-6.02947	1.04639		-4.37919	1.03382
P43238.1, ara h 1	71701	8209	IPSGFISYILNR	2	-1.70837	0.701205		-6.02947	1.04639		-4.37919	1.03382
3SMH, ara h 1 chain a	47443	7713	IPSGFISYILNR	2	-1.70837	0.701205		-6.02947	1.04639		-4.37919	1.03382
ABL14270.1, ara h 3	60681	11360	VYDEELQEGHVLVVPQNFAVAGK	3	-2.14632	2.19597		-4.55751	2.90156		-4.29858	2.90324
AAU21491.1, ara h 3	61836	9672	VYDEELQEGHVLVVPQNFAVAGK	3	-2.14632	2.19597		-4.55751	2.90156		-4.29858	2.90324
AAG01363.1, ara h 3	60754	9290	VYDEELQEGHVLVVPQNFAVAGK	3	-2.14632	2.19597		-4.55751	2.90156		-4.29858	2.90324
ACH91862.1, ara h 3	60929	9204	VYDEELQEGHVLVVPQNFAVAGK	3	-2.14632	2.19597		-4.55751	2.90156		-4.29858	2.90324
ABF93402.1, ara h 3	61041	9112	VYDEELQEGHVLVVPQNFAVAGK	3	-2.14632	2.19597		-4.55751	2.90156		-4.29858	2.90324
AAC63045.1, ara h 3	58543	6746	VYDEELQEGHVLVVPQNFAVAGK	3	-2.14632	2.19597		-4.55751	2.90156		-4.29858	2.90324
AAL37561.1, ara h 6	17349	11250	IMGEQEQYDSYDIR	2	-0.941033	0.787576		-5.20067	1.72236		-4.28911	1.70057
ABQ96214.1, ara h 6	17479	10890	IMGEQEQYDSYDIR	2	-0.941033	0.787576		-5.20067	1.72236		-4.28911	1.70057
ABL14270.1, ara h 3	60681	11360	RPFYSNAPQEIFIQQGR	3	-2.6992	2.73127		-4.32299	2.99081		-4.17062	3.05258
AAU21490.1, ara h 3	61810	10710	RPFYSNAPQEIFIQQGR	3	-2.6992	2.73127		-4.32299	2.99081		-4.17062	3.05258
AAU21491.1, ara h 3	61836	9672	RPFYSNAPQEIFIQQGR	3	-2.6992	2.73127		-4.32299	2.99081		-4.17062	3.05258
AAG01363.1, ara h 3	60754	9290	RPFYSNAPQEIFIQQGR	3	-2.6992	2.73127		-4.32299	2.99081		-4.17062	3.05258
ACH91862.1, ara h 3	60929	9204	RPFYSNAPQEIFIQQGR	3	-2.6992	2.73127		-4.32299	2.99081		-4.17062	3.05258
ABF93402.1, ara h 3	61041	9112	RPFYSNAPQEIFIQQGR	3	-2.6992	2.73127		-4.32299	2.99081		-4.17062	3.05258
AAC63045.1, ara h 3	58543	6746	RPFYSNAPQEIFIQQGR	3	-2.6992	2.73127		-4.32299	2.99081		-4.17062	3.05258
ABL14270.1, ara h 3	60681	11360	TDSRPSIANLAGENSFIDNLPEEVVANSYGLPR	4	-3.47551	1.13091		-7.55048	1.2242		-4.10622	1.17917
AAU21490.1, ara h 3	61810	10710	TDSRPSIANLAGENSFIDNLPEEVVANSYGLPR	4	-3.47551	1.13091		-7.55048	1.2242		-4.10622	1.17917
AAU21494.1, ara h 2	21293	5676	CMCEALQQIMENQSDR	2	-0.80345	0.802696		-5.37072	1.99269		-4.00825	1.9492
ABL14268.1, ara h 2	19009	5588	CMCEALQQIMENQSDR	2	-0.80345	0.802696		-5.37072	1.99269		-4.00825	1.9492
AAU21491.1, ara h 3	61836	9672	TDSRPSIANLAGENSIIDNLPEEVVANSYGLPR	5	1.74266	1.09511		-3.76097	3.43173		-3.96548	3.54022
AAB22817.1, ara h agglutinin	29364	500.7	SWSFTSTLITTTR	2	-4.51761	1.77164		-5.44458	1.78093		-3.8978	1.59927
P43238.1, ara h 1	71701	8209	IVQIEAKPNTLVLPK	3	-1.83061	0.892811		-3.86677	1.61358		-3.79213	1.60275
3SMH, ara h 1 chain a	47443	7713	IVQIEAKPNTLVLPK	3	-1.83061	0.892811		-3.86677	1.61358		-3.79213	1.60275
AAA60336.1, ara h 1	70639	8376	EGALMLPHFNSK	3	-0.897009	1.28073		-4.21105	2.35795		-3.78429	2.42856
P43238.1, ara h 1	71701	8209	EGALMLPHFNSK	3	-0.897009	1.28073		-4.21105	2.35795		-3.78429	2.42856
ABI17154.1, ara h 3	58570	5386	IESEGGYIETWNPNNQEFQCAGVALSR	3	-2.53215	0.837573		-7.09771	1.03533		-3.74024	0.972805
ABL14270.1, ara h 3	60681	11360	WLGLSAEYGNLYR	3	-4.70426	2.09432		-6.42071	2.13928		-3.72748	2.01963
AAU21490.1, ara h 3	61810	10710	WLGLSAEYGNLYR	3	-4.70426	2.09432		-6.42071	2.13928		-3.72748	2.01963
AAU21491.1, ara h 3	61836	9672	WLGLSAEYGNLYR	3	-4.70426	2.09432		-6.42071	2.13928		-3.72748	2.01963
AAG01363.1, ara h 3	60754	9290	WLGLSAEYGNLYR	3	-4.70426	2.09432		-6.42071	2.13928		-3.72748	2.01963
ACH91862.1, ara h 3	60929	9204	WLGLSAEYGNLYR	3	-4.70426	2.09432		-6.42071	2.13928		-3.72748	2.01963
ABF93402.1, ara h 3	61041	9112	WLGLSAEYGNLYR	3	-4.70426	2.09432		-6.42071	2.13928		-3.72748	2.01963
AAL37561.1, ara h 6	17349	11250	ELMNLPQQCNFR	3	-0.560548	0.311554		-3.10704	1.08369		-3.7067	1.38189
ABQ96214.1, ara h 6	17479	10890	ELMNLPQQCNFR	3	-0.560548	0.311554		-3.10704	1.08369		-3.7067	1.38189
AAL37561.1, ara h 6	17349	11250	VNLKPCEQHIMQR	4	-0.385406	0.357648		-5.43578	1.288		-3.6206	1.25009
ABQ96214.1, ara h 6	17479	10890	VNLKPCEQHIMQR	4	-0.385406	0.357648		-5.43578	1.288		-3.6206	1.25009
ABI17154.1, ara h 3	58570	5386	TDSRPSIANLAGENSIIDNLPEEVVANSYR	3	-2.69017	1.13373		-6.34281	1.24792		-3.61199	1.20266
ABL14270.1, ara h 3	60681	11360	WLGLSAEYGNLYR	2	-4.17404	2.96771		-4.29762	2.97109		-3.61185	2.88317
AAU21490.1, ara h 3	61810	10710	WLGLSAEYGNLYR	2	-4.17404	2.96771		-4.29762	2.97109		-3.61185	2.88317
AAU21491.1, ara h 3	61836	9672	WLGLSAEYGNLYR	2	-4.17404	2.96771		-4.29762	2.97109		-3.61185	2.88317
AAG01363.1, ara h 3	60754	9290	WLGLSAEYGNLYR	2	-4.17404	2.96771		-4.29762	2.97109		-3.61185	2.88317
ACH91862.1, ara h 3	60929	9204	WLGLSAEYGNLYR	2	-4.17404	2.96771		-4.29762	2.97109		-3.61185	2.88317
ABF93402.1, ara h 3	61041	9112	WLGLSAEYGNLYR	2	-4.17404	2.96771		-4.29762	2.97109		-3.61185	2.88317
AAU21494.1, ara h 2	21293	5676	CCNELNEFENNQR	2	-0.532873	0.588359		-4.12608	2.20789		-3.59849	2.23304
ABL14268.1, ara h 2	19009	5588	CCNELNEFENNQR	2	-0.532873	0.588359		-4.12608	2.20789		-3.59849	2.23304
AAU21491.1, ara h 3	61836	9672	TDSRPSIANLAGENSIIDNLPEEVVANSYGLPR	4	-3.36064	1.01451		-5.03746	1.03388		-3.56245	1.03534
ABF93402.1, ara h 3	61041	9112	AGQEEENEGGNIFSGFTPEFLEQAFQVDDR	3	-3.33657	0.896868		-5.17043	0.963772		-3.5194	0.946171
AAC63045.1, ara h 3	58543	6746	AGQEEENEGGNIFSGFTPEFLEQAFQVDDR	3	-3.33657	0.896868		-5.17043	0.963772		-3.5194	0.946171
ABX75045.1, ara h 9	9505	225.3	LSCGQVNSALAPCITFLTK	3	-4.14575	0.923324		-5.44808	0.959964		-3.51827	0.930036
AAL37561.1, ara h 6	17349	11250	CCDELDQMENTER	3	-0.325512	0.189289		-3.54366	1.039		-3.45485	1.11884
AAU21490.1, ara h 3	61810	10710	VFDEELQEGHVLVVPQNFAVAGK	4	-0.542782	0.7744		-2.2719	1.50623		-3.44493	2.01963
AAU21490.1, ara h 3	61810	10710	VFDEELQEGHVLVVPQNFAVAGK	3	-1.94718	1.82254		-1.16484	0.567668		-3.4272	2.17933
ABL14270.1, ara h 3	60681	11360	GYFGLIFPGCPSTYEEPAQQGR	2	-3.1052	1.07421		-6.72794	1.16914		-3.4181	1.1039
AAU21490.1, ara h 3	61810	10710	GYFGLIFPGCPSTYEEPAQQGR	2	-3.1052	1.07421		-6.72794	1.16914		-3.4181	1.1039
AAU21491.1, ara h 3	61836	9672	GYFGLIFPGCPSTYEEPAQQGR	2	-3.1052	1.07421		-6.72794	1.16914		-3.4181	1.1039
AAG01363.1, ara h 3	60754	9290	GYFGLIFPGCPSTYEEPAQQGR	2	-3.1052	1.07421		-6.72794	1.16914		-3.4181	1.1039
ACH91862.1, ara h 3	60929	9204	GYFGLIFPGCPSTYEEPAQQGR	2	-3.1052	1.07421		-6.72794	1.16914		-3.4181	1.1039
ABF93402.1, ara h 3	61041	9112	GYFGLIFPGCPSTYEEPAQQGR	2	-3.1052	1.07421		-6.72794	1.16914		-3.4181	1.1039
AAU21494.1, ara h 2	21293	5676	CCNELNEFENNQR	3	-0.486248	0.333132		-3.7234	1.38323		-3.40993	1.46828
ABL14268.1, ara h 2	19009	5588	CCNELNEFENNQR	3	-0.486248	0.333132		-3.7234	1.38323		-3.40993	1.46828
AAU21490.1, ara h 3	61810	10710	AGQEQENEGGNIFSGFTPEFLAQAFQVDDR	3	-4.19717	0.96967		-6.24985	0.993532		-3.37466	0.930374
AAU21491.1, ara h 3	61836	9672	AGQEQENEGGNIFSGFTPEFLAQAFQVDDR	3	-4.19717	0.96967		-6.24985	0.993532		-3.37466	0.930374
ABL14270.1, ara h 3	60681	11360	TDSRPSIANLAGENSFIDNLPEEVVANSYGLPR	3	-3.54098	1.44915		-6.03226	1.55143		-3.36505	1.43497
AAU21490.1, ara h 3	61810	10710	TDSRPSIANLAGENSFIDNLPEEVVANSYGLPR	3	-3.54098	1.44915		-6.03226	1.55143		-3.36505	1.43497
AAU21491.1, ara h 3	61836	9672	TDSRPSIANLAGENSIIDNLPEEVVANSYGLPR	3	-3.09785	1.2311		-5.01674	1.28094		-3.36355	1.26373
AAL37561.1, ara h 6	17349	11250	QMVQQFK	2	-0.775202	1.38435		-4.2297	2.88323		-3.35889	2.51605
ABQ96214.1, ara h 6	17479	10890	QMVQQFK	2	-0.775202	1.38435		-4.2297	2.88323		-3.35889	2.51605
AAL37561.1, ara h 6	17349	11250	CCDELDQMENTER	2	-0.627246	0.417395		-3.7697	1.3888		-3.31639	1.47474
AAU21494.1, ara h 2	21293	5676	CMCEALQQIMENQSDR	3	-0.0819773	0.267653		-4.23006	1.36247		-3.27551	1.29594
ABL14268.1, ara h 2	19009	5588	CMCEALQQIMENQSDR	3	-0.0819773	0.267653		-4.23006	1.36247		-3.27551	1.29594
AAB22817.1, ara h agglutinin	29364	500.7	TLSVAVTNDNGDITTIAQVVDLK	3	-2.2882	0.953935		-5.50916	1.07386		-3.24745	0.974137
AAL37561.1, ara h 6	17349	11250	ELMNLPQQCNFR	2	-0.316641	0.107219		-2.11236	0.863498		-3.24336	1.74376
ABQ96214.1, ara h 6	17479	10890	ELMNLPQQCNFR	2	-0.316641	0.107219		-2.11236	0.863498		-3.24336	1.74376
AAU21493.1, ara h 3?	76343	148.3	WFQLSAEHVLLYR	3	-2.56648	2.66236		-4.15625	3.04177		-3.15116	2.86903
AAA60336.1, ara h 1	70639	8376	NPQLQDLDMMLTCVEIK	3	-3.59443	0.990385		-5.88449	1.02471		-3.14722	0.977087
P43238.1, ara h 1	71701	8209	NPQLQDLDMMLTCVEIK	3	-3.59443	0.990385		-5.88449	1.02471		-3.14722	0.977087
ABL14270.1, ara h 3	60681	11360	AGQEQENEGGNIFSGFTSEFLAQAFQVDDR	4	-4.29645	0.990969		-4.51356	0.981608		-3.06996	0.977595
ACH91862.1, ara h 3	60929	9204	TDSRPSIANLAGENSVIDNLPEEVVANSYGLPR	4	-3.03216	0.983548		-4.1648	0.946008		-3.05436	0.994985
ABQ96214.1, ara h 6	17479	10890	CCDELNEMENTQR	2	-0.396169	0.415809		-3.61591	1.49554		-3.04442	1.59409
ABL14270.1, ara h 3	60681	11360	GYFGLIFPGCPSTYEEPAQQGR	3	-2.71701	0.853523		-4.20913	0.834104		-3.03466	0.904189
AAU21490.1, ara h 3	61810	10710	GYFGLIFPGCPSTYEEPAQQGR	3	-2.71701	0.853523		-4.20913	0.834104		-3.03466	0.904189
AAU21491.1, ara h 3	61836	9672	GYFGLIFPGCPSTYEEPAQQGR	3	-2.71701	0.853523		-4.20913	0.834104		-3.03466	0.904189
AAG01363.1, ara h 3	60754	9290	GYFGLIFPGCPSTYEEPAQQGR	3	-2.71701	0.853523		-4.20913	0.834104		-3.03466	0.904189
ACH91862.1, ara h 3	60929	9204	GYFGLIFPGCPSTYEEPAQQGR	3	-2.71701	0.853523		-4.20913	0.834104		-3.03466	0.904189
ABF93402.1, ara h 3	61041	9112	GYFGLIFPGCPSTYEEPAQQGR	3	-2.71701	0.853523		-4.20913	0.834104		-3.03466	0.904189
AAL37561.1, ara h 6	17349	11250	VNLKPCEQHIMQR	3	-0.246172	0.0496434		-2.67788	1.96687		-3.00312	1.74228
ABQ96214.1, ara h 6	17479	10890	VNLKPCEQHIMQR	3	-0.246172	0.0496434		-2.67788	1.96687		-3.00312	1.74228
AAA60336.1, ara h 1	70639	8376	ISMPVNTPGQFEDFFPASSR	3	-0.117192	0.125606		-4.35114	1.23026		-2.96471	1.14226
P43238.1, ara h 1	71701	8209	ISMPVNTPGQFEDFFPASSR	3	-0.117192	0.125606		-4.35114	1.23026		-2.96471	1.14226
3SMH, ara h 1 chain a	47443	7713	ISMPVNTPGQFEDFFPASSR	3	-0.117192	0.125606		-4.35114	1.23026		-2.96471	1.14226
AAU21494.1, ara h 2	21293	5676	CMCEALQQIMENQSDR	3	-0.674009	0.53302		-4.64666	1.40308		-2.94782	1.28937
ABL14268.1, ara h 2	19009	5588	CMCEALQQIMENQSDR	3	-0.674009	0.53302		-4.64666	1.40308		-2.94782	1.28937
AAL37561.1, ara h 6	17349	11250	CMCEALQQIMENQCDR	3	-1.11794	0.988031		-7.24923	1.76363		-2.93177	1.41206
ABQ96214.1, ara h 6	17479	10890	CMCEALQQIMENQCDR	3	-1.11794	0.988031		-7.24923	1.76363		-2.93177	1.41206
ABI17154.1, ara h 3	58570	5386	AQSENYEYLAFK	2	-1.6737	1.87553		-4.02817	3.18345		-2.83926	3.00504
AAA60336.1, ara h 1	70639	8376	KGSEEEDITNPINLR	2	1.15551	0.674963		-1.23057	0.334103		-2.74226	1.3434
ABL14270.1, ara h 3	60681	11360	NALFVPHYNTNAHSIIYALR	3	-2.98115	2.92589		-3.59318	2.97001		-2.69708	2.88611
AAU21490.1, ara h 3	61810	10710	NALFVPHYNTNAHSIIYALR	3	-2.98115	2.92589		-3.59318	2.97001		-2.69708	2.88611
AAU21491.1, ara h 3	61836	9672	NALFVPHYNTNAHSIIYALR	3	-2.98115	2.92589		-3.59318	2.97001		-2.69708	2.88611
AAG01363.1, ara h 3	60754	9290	NALFVPHYNTNAHSIIYALR	3	-2.98115	2.92589		-3.59318	2.97001		-2.69708	2.88611
ACH91862.1, ara h 3	60929	9204	NALFVPHYNTNAHSIIYALR	3	-2.98115	2.92589		-3.59318	2.97001		-2.69708	2.88611
ABF93402.1, ara h 3	61041	9112	NALFVPHYNTNAHSIIYALR	3	-2.98115	2.92589		-3.59318	2.97001		-2.69708	2.88611
AAL37561.1, ara h 6	17349	11250	IMGEQEQYDSYDIR	2	0.0357114	0.135601		-3.09725	1.42133		-2.64109	1.51659
ABQ96214.1, ara h 6	17479	10890	IMGEQEQYDSYDIR	2	0.0357114	0.135601		-3.09725	1.42133		-2.64109	1.51659
AAB22817.1, ara h agglutinin	29364	500.7	DYDPADGIIFFIAPEDTQIPAGSIGGGTLGVSDTK	3	-5.43081	0.790103		-0.197961	0.1262		-2.6311	0.685942
ABL14270.1, ara h 3	60681	11360	FFVPPFQQSPR	2	-2.15963	2.9855		-2.54023	2.71392		-2.58101	2.97824
AAA60336.1, ara h 1	70639	8376	VLLEENAGGEQEER	3	-0.633114	0.961006		-1.55134	1.51732		-2.57894	1.6859
P43238.1, ara h 1	71701	8209	VLLEENAGGEQEER	3	-0.633114	0.961006		-1.55134	1.51732		-2.57894	1.6859
3SMH, ara h 1 chain a	47443	7713	VLLEENAGGEQEER	3	-0.633114	0.961006		-1.55134	1.51732		-2.57894	1.6859
AAU21494.1, ara h 2	21293	5676	CQSQLER	2	-0.376306	0.275723		-2.4156	0.807649		-2.55467	1.32924
ABL14268.1, ara h 2	19009	5588	CQSQLER	2	-0.376306	0.275723		-2.4156	0.807649		-2.55467	1.32924
AAL37561.1, ara h 6	17349	11250	IMGEQEQYDSYDIR	3	-0.765919	0.508915		-3.96519	1.22245		-2.51232	1.13216
ABQ96214.1, ara h 6	17479	10890	IMGEQEQYDSYDIR	3	-0.765919	0.508915		-3.96519	1.22245		-2.51232	1.13216
ABX75045.1, ara h 9	9505	225.3	AAAGSLHGLNQGNAAALPGR	3	-2.12928	1.7991		-2.69694	1.74361		-2.50061	1.75331
ABQ96214.1, ara h 6	17479	10890	CCDELNEMENTQR	3	-0.382228	0.271135		-3.39145	1.1352		-2.4833	1.20702
AAU21494.1, ara h 2	21293	5676	QQEQQFK	2	-0.408617	0.328617		-3.26602	1.11431		-2.42572	1.17304
ABL14268.1, ara h 2	19009	5588	QQEQQFK	2	-0.408617	0.328617		-3.26602	1.11431		-2.42572	1.17304
AAL37561.1, ara h 6	17349	11250	CDLDVSGGR	2	-0.166503	0.208099		-2.61276	1.42569		-2.3927	1.70611
ABQ96214.1, ara h 6	17479	10890	CDLDVSGGR	2	-0.166503	0.208099		-2.61276	1.42569		-2.3927	1.70611
ABL14270.1, ara h 3	60681	11360	TANELNLLILR	3	-1.9838	1.77892		-2.88071	1.91785		-2.33005	1.90377
AAU21490.1, ara h 3	61810	10710	TANELNLLILR	3	-1.9838	1.77892		-2.88071	1.91785		-2.33005	1.90377
ACH91862.1, ara h 3	60929	9204	TANELNLLILR	3	-1.9838	1.77892		-2.88071	1.91785		-2.33005	1.90377
AAA60336.1, ara h 1	70639	8376	NNPFYFPSR	2	-0.592957	0.5243		-2.34793	1.39003		-2.29254	1.67165
P43238.1, ara h 1	71701	8209	NNPFYFPSR	2	-0.592957	0.5243		-2.34793	1.39003		-2.29254	1.67165
3SMH, ara h 1 chain a	47443	7713	NNPFYFPSR	2	-0.592957	0.5243		-2.34793	1.39003		-2.29254	1.67165
ABL14270.1, ara h 3	60681	11360	VYDEELQEGHVLVVPQNFAVAGK	4	-1.95152	1.73271		-4.20795	2.21457		-2.28413	1.9716
AAU21491.1, ara h 3	61836	9672	VYDEELQEGHVLVVPQNFAVAGK	4	-1.95152	1.73271		-4.20795	2.21457		-2.28413	1.9716
AAG01363.1, ara h 3	60754	9290	VYDEELQEGHVLVVPQNFAVAGK	4	-1.95152	1.73271		-4.20795	2.21457		-2.28413	1.9716
ACH91862.1, ara h 3	60929	9204	VYDEELQEGHVLVVPQNFAVAGK	4	-1.95152	1.73271		-4.20795	2.21457		-2.28413	1.9716
ABF93402.1, ara h 3	61041	9112	VYDEELQEGHVLVVPQNFAVAGK	4	-1.95152	1.73271		-4.20795	2.21457		-2.28413	1.9716
AAC63045.1, ara h 3	58543	6746	VYDEELQEGHVLVVPQNFAVAGK	4	-1.95152	1.73271		-4.20795	2.21457		-2.28413	1.9716
ABX75045.1, ara h 9	9505	225.3	CGVSIPYK	2	-1.17509	1.3251		-2.4894	1.76002		-2.27064	1.93944
ABL14270.1, ara h 3	60681	11360	IESEGGYIETWNPNNQEFECAGVALSR	3	-2.32613	0.797766		-4.6151	0.907244		-2.24983	0.815916
AAU21490.1, ara h 3	61810	10710	IESEGGYIETWNPNNQEFECAGVALSR	3	-2.32613	0.797766		-4.6151	0.907244		-2.24983	0.815916
ACH91862.1, ara h 3	60929	9204	IESEGGYIETWNPNNQEFECAGVALSR	3	-2.32613	0.797766		-4.6151	0.907244		-2.24983	0.815916
ABF93402.1, ara h 3	61041	9112	IESEGGYIETWNPNNQEFECAGVALSR	3	-2.32613	0.797766		-4.6151	0.907244		-2.24983	0.815916
AAC63045.1, ara h 3	58543	6746	IESEGGYIETWNPNNQEFECAGVALSR	3	-2.32613	0.797766		-4.6151	0.907244		-2.24983	0.815916
AAU21491.1, ara h 3	61836	9672	LESEGGYIETWNPNNQEFECAGVALSR	3	-2.32613	0.797766		-4.6151	0.907244		-2.24983	0.815916
AAG01363.1, ara h 3	60754	9290	LESEGGYIETWNPNNQEFECAGVALSR	3	-2.32613	0.797766		-4.6151	0.907244		-2.24983	0.815916
AAA60336.1, ara h 1	70639	8376	ISMPVNTPGQFEDFFPASSR	2	-1.00535	0.679125		-3.22956	1.0854		-2.22159	0.98022
P43238.1, ara h 1	71701	8209	ISMPVNTPGQFEDFFPASSR	2	-1.00535	0.679125		-3.22956	1.0854		-2.22159	0.98022
3SMH, ara h 1 chain a	47443	7713	ISMPVNTPGQFEDFFPASSR	2	-1.00535	0.679125		-3.22956	1.0854		-2.22159	0.98022
AAG01363.1, ara h 3	60754	9290	FFVPPSQQSLR	2	-3.30037	3.23049		-3.43682	3.18475		-2.188	2.96014
AAU21490.1, ara h 3	61810	10710	AGQEQENEGGNIFSGFTPEFLAQAFQVDDR	4	-4.39274	0.940827		-5.69523	0.932469		-2.16581	0.822346
AAU21491.1, ara h 3	61836	9672	AGQEQENEGGNIFSGFTPEFLAQAFQVDDR	4	-4.39274	0.940827		-5.69523	0.932469		-2.16581	0.822346
ABI17154.1, ara h 3	58570	5386	NAMFVPHYTLNAHTIVVALNGR	3	-2.4845	1.5528		-3.78448	1.64233		-2.1646	1.55439
ABW17159.1, ara h 7	19783	426	CMCQALQQILQNQSFR	2	-3.14754	1.05242		-3.76845	1.08857		-2.16139	0.523498
ABL14270.1, ara h 3	60681	11360	TANELNLLILR	2	-2.02305	2.56064		-2.99611	2.91188		-2.03964	2.62881
AAU21490.1, ara h 3	61810	10710	TANELNLLILR	2	-2.02305	2.56064		-2.99611	2.91188		-2.03964	2.62881
ACH91862.1, ara h 3	60929	9204	TANELNLLILR	2	-2.02305	2.56064		-2.99611	2.91188		-2.03964	2.62881
ABL14270.1, ara h 3	60681	11360	NALFVPHYNTNAHSIIYALR	4	-2.37617	1.35117		-3.19913	1.2521		-1.88832	1.21446
AAU21490.1, ara h 3	61810	10710	NALFVPHYNTNAHSIIYALR	4	-2.37617	1.35117		-3.19913	1.2521		-1.88832	1.21446
AAU21491.1, ara h 3	61836	9672	NALFVPHYNTNAHSIIYALR	4	-2.37617	1.35117		-3.19913	1.2521		-1.88832	1.21446
AAG01363.1, ara h 3	60754	9290	NALFVPHYNTNAHSIIYALR	4	-2.37617	1.35117		-3.19913	1.2521		-1.88832	1.21446
ACH91862.1, ara h 3	60929	9204	NALFVPHYNTNAHSIIYALR	4	-2.37617	1.35117		-3.19913	1.2521		-1.88832	1.21446
ABF93402.1, ara h 3	61041	9112	NALFVPHYNTNAHSIIYALR	4	-2.37617	1.35117		-3.19913	1.2521		-1.88832	1.21446
AAU21494.1, ara h 2	21293	5676	NLPQQCGLR	2	-0.559253	0.406712		-3.35159	1.20179		-1.87105	1.06449
ABL14268.1, ara h 2	19009	5588	NLPQQCGLR	2	-0.559253	0.406712		-3.35159	1.20179		-1.87105	1.06449
ACH91862.1, ara h 3	60929	9204	TDSRPSIANLAGENSVIDNLPEEVVANSYGLPR	3	-2.99788	1.11757		-3.06697	1.02829		-1.83509	0.919798
ABI17154.1, ara h 3	58570	5386	NAMFVPHYTLNAHTIVVALNGR	4	-2.36518	1.04452		-3.96764	1.19939		-1.80121	0.949912
AAA60336.1, ara h 1	70639	8376	IFLAGDKDNVIDQIEK	3	-0.663654	0.743277		-1.94553	0.796974		-1.77671	1.4131
P43238.1, ara h 1	71701	8209	IFLAGDKDNVIDQIEK	3	-0.663654	0.743277		-1.94553	0.796974		-1.77671	1.4131
3SMH, ara h 1 chain a	47443	7713	IFLAGDKDNVIDQIEK	3	-0.663654	0.743277		-1.94553	0.796974		-1.77671	1.4131
AAA60336.1, ara h 1	70639	8376	KGSEEEDITNPINLR	3	0.517482	0.318731		-0.301857	0.0407233		-1.66396	1.78083
AAU21494.1, ara h 2	21293	5676	ANLRPCEQHLMQK	2	-0.25523	0.705706		-4.20315	0.988061		-1.66284	1.06415
ABL14268.1, ara h 2	19009	5588	ANLRPCEQHLMQK	2	-0.25523	0.705706		-4.20315	0.988061		-1.66284	1.06415
AAU21490.1, ara h 3	61810	10710	GENESDEQGAIVTVR	2	-0.323415	0.377415		-2.46944	1.20088		-1.65208	1.01796
AAU21491.1, ara h 3	61836	9672	GENESDEQGAIVTVR	2	-0.323415	0.377415		-2.46944	1.20088		-1.65208	1.01796
ADQ91834.1, LEA protein	21019	38.61	DQHGNPIQLTDEQGNPVK	3	-0.802439	0.770665		-2.8518	1.70912		-1.63548	1.40219
AAU21494.1, ara h 2	21293	5676	QQWELQGDR	2	-0.389721	0.811721		-3.18627	2.18264		-1.62241	1.93985
ABL14268.1, ara h 2	19009	5588	QQWELQGDR	2	-0.389721	0.811721		-3.18627	2.18264		-1.62241	1.93985
AAA60336.1, ara h 1	70639	8376	NTLEAAFNAEFNEIR	3	-1.69812	0.906499		-5.97483	1.27119		-1.47743	0.784683
P43238.1, ara h 1	71701	8209	NTLEAAFNAEFNEIR	3	-1.69812	0.906499		-5.97483	1.27119		-1.47743	0.784683
3SMH, ara h 1 chain a	47443	7713	NTLEAAFNAEFNEIR	3	-1.69812	0.906499		-5.97483	1.27119		-1.47743	0.784683
ABL14270.1, ara h 3	60681	11360	NRSPDIYNPQAGSLK	3	-0.826886	1.02381		-1.31054	1.3949		-1.36366	2.29668
AAU21490.1, ara h 3	61810	10710	NRSPDIYNPQAGSLK	3	-0.826886	1.02381		-1.31054	1.3949		-1.36366	2.29668
AAU21491.1, ara h 3	61836	9672	NRSPDIYNPQAGSLK	3	-0.826886	1.02381		-1.31054	1.3949		-1.36366	2.29668
AAG01363.1, ara h 3	60754	9290	NRSPDIYNPQAGSLK	3	-0.826886	1.02381		-1.31054	1.3949		-1.36366	2.29668
ACH91862.1, ara h 3	60929	9204	NRSPDIYNPQAGSLK	3	-0.826886	1.02381		-1.31054	1.3949		-1.36366	2.29668
ABF93402.1, ara h 3	61041	9112	NRSPDIYNPQAGSLK	3	-0.826886	1.02381		-1.31054	1.3949		-1.36366	2.29668
AAC63045.1, ara h 3	58543	6746	NRSPDIYNPQAGSLK	3	-0.826886	1.02381		-1.31054	1.3949		-1.36366	2.29668
ABL14270.1, ara h 3	60681	11360	RFNLAGNHEQEFLR	3	-0.394672	0.262391		-0.572719	0.18693		-1.29181	1.67934
AAU21490.1, ara h 3	61810	10710	RFNLAGNHEQEFLR	3	-0.394672	0.262391		-0.572719	0.18693		-1.29181	1.67934
AAU21491.1, ara h 3	61836	9672	RFNLAGNHEQEFLR	3	-0.394672	0.262391		-0.572719	0.18693		-1.29181	1.67934
AAG01363.1, ara h 3	60754	9290	RFNLAGNHEQEFLR	3	-0.394672	0.262391		-0.572719	0.18693		-1.29181	1.67934
ACH91862.1, ara h 3	60929	9204	RFNLAGNHEQEFLR	3	-0.394672	0.262391		-0.572719	0.18693		-1.29181	1.67934
ABF93402.1, ara h 3	61041	9112	RFNLAGNHEQEFLR	3	-0.394672	0.262391		-0.572719	0.18693		-1.29181	1.67934
P43238.1, ara h 1	71701	8209	KGSEEEGDITNPINLR	3	0.680851	0.514755		-0.384752	0.025138		-1.27186	0.873807
3SMH, ara h 1 chain a	47443	7713	KGSEEEGDITNPINLR	3	0.680851	0.514755		-0.384752	0.025138		-1.27186	0.873807
AAA60336.1, ara h 1	70639	8376	EGALMLPHFNSK	2	1.26616	0.449426		-5.57023	1.96915		-1.24457	0.659423
P43238.1, ara h 1	71701	8209	EGALMLPHFNSK	2	1.26616	0.449426		-5.57023	1.96915		-1.24457	0.659423
AAA60336.1, ara h 1	70639	8376	IFLAGDKDNVIDQIEK	2	-0.585516	1.27975		-1.85232	1.95048		-1.21141	1.66957
P43238.1, ara h 1	71701	8209	IFLAGDKDNVIDQIEK	2	-0.585516	1.27975		-1.85232	1.95048		-1.21141	1.66957
3SMH, ara h 1 chain a	47443	7713	IFLAGDKDNVIDQIEK	2	-0.585516	1.27975		-1.85232	1.95048		-1.21141	1.66957
ABF93402.1, ara h 3	61041	9112	AGQEEENEGGNIFSGFTPEFLEQAFQVDDR	4	-3.52508	0.906216		-2.79826	0.799658		-1.19694	0.563353
AAC63045.1, ara h 3	58543	6746	AGQEEENEGGNIFSGFTPEFLEQAFQVDDR	4	-3.52508	0.906216		-2.79826	0.799658		-1.19694	0.563353
AAG01363.1, ara h 3	60754	9290	GENESEEEGAIVTVK	2	-0.18441	0.315331		-2.81419	1.28754		-1.07567	0.929346
AAA60336.1, ara h 1	70639	8376	SSDNEGVIVK	2	-0.819412	0.523951		-4.61063	2.29521		-1.0663	0.887064
ACH91862.1, ara h 3	60929	9204	FFVPPSQQSPR	2	-2.54624	2.62606		-2.02284	1.79568		-1.06279	1.77612
ABF93402.1, ara h 3	61041	9112	FFVPPSQQSPR	2	-2.54624	2.62606		-2.02284	1.79568		-1.06279	1.77612
AAC63045.1, ara h 3	58543	6746	FFVPPSQQSPR	2	-2.54624	2.62606		-2.02284	1.79568		-1.06279	1.77612
ABI17154.1, ara h 3	58570	5386	RPFYSNAPLEIYVQQGSGYFGLIFPGCPSTYEEPAQEGR	4	-3.38329	0.595067		0.993029	0.565051		-1.06013	0.476215
AAU21490.1, ara h 3	61810	10710	FFVPPSEQSLR	2	-3.36593	3.0227		-2.68961	2.93297		-1.04855	1.70093
ABL14270.1, ara h 3	60681	11360	GENESEEQGAIVTVK	2	-1.22328	1.33214		-2.90742	1.66994		-0.99666	1.01396
3SMH, ara h 1 chain a	47443	7713	NPQLQDLDMMLTAVEIK	2	-1.83801	0.835422		-1.94724	0.736777		-0.996135	0.628565
AAU21491.1, ara h 3	61836	9672	TANDLNLLILR	3	-1.31278	1.45774		-1.68596	1.32625		-0.898436	0.767103
AAG01363.1, ara h 3	60754	9290	TANDLNLLILR	3	-1.31278	1.45774		-1.68596	1.32625		-0.898436	0.767103
ABF93402.1, ara h 3	61041	9112	TANDLNLLILR	3	-1.31278	1.45774		-1.68596	1.32625		-0.898436	0.767103
AAC63045.1, ara h 3	58543	6746	TANDLNLLILR	3	-1.31278	1.45774		-1.68596	1.32625		-0.898436	0.767103
AAA60336.1, ara h 1	70639	8376	AMVIVVVNK	2	-0.382734	0.202415		-1.77272	1.02407		-0.843515	0.995582
P43238.1, ara h 1	71701	8209	AMVIVVVNK	2	-0.382734	0.202415		-1.77272	1.02407		-0.843515	0.995582
3SMH, ara h 1 chain a	47443	7713	AMVIVVVNK	2	-0.382734	0.202415		-1.77272	1.02407		-0.843515	0.995582
ABL14270.1, ara h 3	60681	11360	FNLAGNHEQEFLR	2	-1.06012	1.5237		-1.78249	2.08432		-0.835293	0.380788
AAU21490.1, ara h 3	61810	10710	FNLAGNHEQEFLR	2	-1.06012	1.5237		-1.78249	2.08432		-0.835293	0.380788
AAU21491.1, ara h 3	61836	9672	FNLAGNHEQEFLR	2	-1.06012	1.5237		-1.78249	2.08432		-0.835293	0.380788
AAG01363.1, ara h 3	60754	9290	FNLAGNHEQEFLR	2	-1.06012	1.5237		-1.78249	2.08432		-0.835293	0.380788
ACH91862.1, ara h 3	60929	9204	FNLAGNHEQEFLR	2	-1.06012	1.5237		-1.78249	2.08432		-0.835293	0.380788
ABF93402.1, ara h 3	61041	9112	FNLAGNHEQEFLR	2	-1.06012	1.5237		-1.78249	2.08432		-0.835293	0.380788
AAU21491.1, ara h 3	61836	9672	TANDLNLLILR	2	-1.31211	1.76351		-2.08367	2.00607		-0.82569	0.734198
AAG01363.1, ara h 3	60754	9290	TANDLNLLILR	2	-1.31211	1.76351		-2.08367	2.00607		-0.82569	0.734198
ABF93402.1, ara h 3	61041	9112	TANDLNLLILR	2	-1.31211	1.76351		-2.08367	2.00607		-0.82569	0.734198
AAC63045.1, ara h 3	58543	6746	TANDLNLLILR	2	-1.31211	1.76351		-2.08367	2.00607		-0.82569	0.734198
AAU21492.1, ara h 3	54991	407.5	GGLSILVPPEWR	2	-1.73047	1.13449		-2.12684	0.91553		-0.821326	0.894614
P43238.1, ara h 1	71701	8209	EGEQEWGTPGSHVR	3	0.843286	0.373239		-2.36501	0.817052		-0.724586	0.258845
ABI17154.1, ara h 3	58570	5386	FFVPPFDHQSMR	2	-1.94031	1.87326		-2.35575	2.59113		-0.722906	0.404002
ABI17154.1, ara h 3	58570	5386	FFVPPFDHQSMR	3	-2.13934	2.35561		-2.1606	2.37664		-0.68139	0.41585
P01066.1, BB1_ARAHY	8426	75.02	RAPPYFECVCVDTFDHCPASCNSCVCTR	4	-0.463994	0.694636		-2.90284	0.679489		-0.623915	0.759878
AAU21490.1, ara h 3	61810	10710	AHVQVVDSNGDR	3	-1.25487	1.87782		-1.3866	1.40903		-0.623366	0.749444
AAU21493.1, ara h 3?	76343	148.3	QAGNEGFEYVAFK	2	1.08969	0.707122		-1.53362	1.3151		-0.51054	0.692099
AAU21492.1, ara h 3	54991	407.5	TVNELDLPILNR	2	-0.939124	1.52166		-1.25012	0.799708		-0.48023	0.400068
AAB22817.1, ara h agglutinin	29364	500.7	VLYAMPVR	2	-2.89828	1.508		-3.0628	1.32837		-0.434001	0.769925
ABL14270.1, ara h 3	60681	11360	FNLAGNHEQEFLR	3	-1.21926	1.77745		-1.05281	0.942371		-0.256676	0.0685155
AAU21490.1, ara h 3	61810	10710	FNLAGNHEQEFLR	3	-1.21926	1.77745		-1.05281	0.942371		-0.256676	0.0685155
AAU21491.1, ara h 3	61836	9672	FNLAGNHEQEFLR	3	-1.21926	1.77745		-1.05281	0.942371		-0.256676	0.0685155
AAG01363.1, ara h 3	60754	9290	FNLAGNHEQEFLR	3	-1.21926	1.77745		-1.05281	0.942371		-0.256676	0.0685155
ACH91862.1, ara h 3	60929	9204	FNLAGNHEQEFLR	3	-1.21926	1.77745		-1.05281	0.942371		-0.256676	0.0685155
ABF93402.1, ara h 3	61041	9112	FNLAGNHEQEFLR	3	-1.21926	1.77745		-1.05281	0.942371		-0.256676	0.0685155
AAA60336.1, ara h 1	70639	8376	EGEQEWGTPGSEVR	2	0.69121	0.529155		-1.01333	0.22336		-0.213644	0.527856
AAA60336.1, ara h 1	70639	8376	GTGNLELVAVR	2	-0.741812	1.10451		-1.26351	0.693224		-0.213632	0.29736
P43238.1, ara h 1	71701	8209	GTGNLELVAVR	2	-0.741812	1.10451		-1.26351	0.693224		-0.213632	0.29736
3SMH, ara h 1 chain a	47443	7713	GTGNLELVAVR	2	-0.741812	1.10451		-1.26351	0.693224		-0.213632	0.29736
AAU21490.1, ara h 3	61810	10710	QQYERPDEEEEYDEDEYEYDEEER	3	-0.610213	0.586877		-0.538649	0.0140792		-0.213295	0.147232
AAU21491.1, ara h 3	61836	9672	QQYERPDEEEEYDEDEYEYDEEER	3	-0.610213	0.586877		-0.538649	0.0140792		-0.213295	0.147232
AAA60336.1, ara h 1	70639	8376	DLAFPGSGEQVEK	2	0.660885	0.65997		-1.13929	0.425478		-0.198496	0.372975
P43238.1, ara h 1	71701	8209	DLAFPGSGEQVEK	2	0.660885	0.65997		-1.13929	0.425478		-0.198496	0.372975
3SMH, ara h 1 chain a	47443	7713	DLAFPGSGEQVEK	2	0.660885	0.65997		-1.13929	0.425478		-0.198496	0.372975
ABI17154.1, ara h 3	58570	5386	QTVENLR	2	0.971506	0.813946		-1.40492	0.676328		-0.131504	0.39055
ABI17154.1, ara h 3	58570	5386	SSNPDIYNPQAGSLR	3	-1.0462	1.61188		-0.77769	0.26404		-0.0232021	0.0867522
AAA60336.1, ara h 1	70639	8376	VLLEENAGGEQEER	2	0.807263	0.567217		0.0528747	0.125238		-0.0176832	0.560275
P43238.1, ara h 1	71701	8209	VLLEENAGGEQEER	2	0.807263	0.567217		0.0528747	0.125238		-0.0176832	0.560275
3SMH, ara h 1 chain a	47443	7713	VLLEENAGGEQEER	2	0.807263	0.567217		0.0528747	0.125238		-0.0176832	0.560275
ABL14270.1, ara h 3	60681	11360	SQSENFEYVAFK	2	-1.02657	1.15892		-0.485476	0.340346		-0.00546105	0.0475877
AAU21490.1, ara h 3	61810	10710	SQSENFEYVAFK	2	-1.02657	1.15892		-0.485476	0.340346		-0.00546105	0.0475877
AAC63045.1, ara h 3	58543	6746	SQSENFEYVAFK	2	-1.02657	1.15892		-0.485476	0.340346		-0.00546105	0.0475877
AAA60336.1, ara h 1	70639	8376	SFNLDEGHALR	2	-0.374553	0.632224		-1.50359	1.20758		0.0182174	0.0621963
P43238.1, ara h 1	71701	8209	SFNLDEGHALR	2	-0.374553	0.632224		-1.50359	1.20758		0.0182174	0.0621963
3SMH, ara h 1 chain a	47443	7713	SFNLDEGHALR	2	-0.374553	0.632224		-1.50359	1.20758		0.0182174	0.0621963
AAY54009.1, LEA protein	10408	281.3	QGETVVPGGTGGK	2	1.04197	0.373229		-1.60905	1.40265		0.0203775	0.618499
AAU21494.1, ara h 2	21293	5676	CDLDVESGGR	2	-0.52401	0.547723		-2.52622	1.24662		0.0982791	0.415796
AAB22817.1, ara h agglutinin	29364	500.7	SWSFTSTLITTTR	3	-1.97106	1.38093		-1.65416	1.23221		0.107731	0.0854855
ABI17154.1, ara h 3	58570	5386	SSNPDIYNPQAGSLR	2	-1.11177	1.11604		-0.672356	0.28708		0.168842	0.0183311
AAA60336.1, ara h 1	70639	8376	SFNLDEGHALR	3	-0.443478	0.711143		-0.702169	0.391924		0.183661	0.0113631
P43238.1, ara h 1	71701	8209	SFNLDEGHALR	3	-0.443478	0.711143		-0.702169	0.391924		0.183661	0.0113631
3SMH, ara h 1 chain a	47443	7713	SFNLDEGHALR	3	-0.443478	0.711143		-0.702169	0.391924		0.183661	0.0113631
AAC63045.1, ara h 3	58543	6746	RADEEEEYDEDEYEYDEEDR	3	-0.392964	0.42783		-0.445443	0.0445921		0.332062	0.105449
P43238.1, ara h 1	71701	8209	GSEEEGDITNPINLR	3	0.966166	1.1089		-2.3252	1.21861		0.355987	0.0778986
3SMH, ara h 1 chain a	47443	7713	GSEEEGDITNPINLR	3	0.966166	1.1089		-2.3252	1.21861		0.355987	0.0778986
ABL14270.1, ara h 3	60681	11360	SPDEEEEYDEDEYAEEER	2	-0.218527	0.344577		-0.966058	0.116477		0.388937	0.111844
AAG01363.1, ara h 3	60754	9290	GADEEEEYDEDEYEYDEEDR	2	-1.01563	0.73678		-0.94751	0.254523		0.396744	0.170851
ACH91862.1, ara h 3	60929	9204	GADEEEEYDEDEYEYDEEDR	2	-1.01563	0.73678		-0.94751	0.254523		0.396744	0.170851
ABF93402.1, ara h 3	61041	9112	GADEEEEYDEDEYEYDEEDR	2	-1.01563	0.73678		-0.94751	0.254523		0.396744	0.170851
ABL14270.1, ara h 3	60681	11360	SPDEEEEYDEDEYAEEER	3	-0.1567	0.260087		-0.73708	0.0826539		0.426037	0.00381474
ABI17154.1, ara h 3	58570	5386	FFVPPFDHQSMR	3	-1.67166	1.56685		-0.764782	0.798463		0.427837	0.327772
ABF93402.1, ara h 3	61041	9112	GENESEEEGAIVTVR	2	-1.02232	1.10289		0.200061	0.205271		0.44737	0.247022
P43238.1, ara h 1	71701	8209	EGEPDLSNNFGK	2	0.459068	0.430222		-0.369716	0.0180028		0.532312	0.271347
3SMH, ara h 1 chain a	47443	7713	EGEPDLSNNFGK	2	0.459068	0.430222		-0.369716	0.0180028		0.532312	0.271347
AAA60336.1, ara h 1	70639	8376	DGEPDLSNNFGR	2	0.758424	0.870177		-0.173734	0.0414452		0.596504	0.333732
AAU21491.1, ara h 3	61836	9672	SQSDNFEYVAFK	2	-0.930098	1.26049		-0.393301	0.207808		0.613227	0.544467
AAG01363.1, ara h 3	60754	9290	SQSDNFEYVAFK	2	-0.930098	1.26049		-0.393301	0.207808		0.613227	0.544467
ACH91862.1, ara h 3	60929	9204	SQSDNFEYVAFK	2	-0.930098	1.26049		-0.393301	0.207808		0.613227	0.544467
ABF93402.1, ara h 3	61041	9112	SQSDNFEYVAFK	2	-0.930098	1.26049		-0.393301	0.207808		0.613227	0.544467
P43238.1, ara h 1	71701	8209	GSEEEGDITNPINLR	2	0.949667	1.12066		-0.342962	0.0847278		0.626518	0.43635
3SMH, ara h 1 chain a	47443	7713	GSEEEGDITNPINLR	2	0.949667	1.12066		-0.342962	0.0847278		0.626518	0.43635
ABK92180.1, ara h 3?	33841	16.81	GLLLPHYINAPR	3	0.310847	0.243317		-1.98934	1.27218		0.802537	0.504034
ABL14270.1, ara h 3	60681	11360	SPDIYNPQAGSLK	3	-0.994696	1.10104		0.13897	0.0618366		0.824667	0.480263
AAU21490.1, ara h 3	61810	10710	SPDIYNPQAGSLK	3	-0.994696	1.10104		0.13897	0.0618366		0.824667	0.480263
AAU21491.1, ara h 3	61836	9672	SPDIYNPQAGSLK	3	-0.994696	1.10104		0.13897	0.0618366		0.824667	0.480263
AAG01363.1, ara h 3	60754	9290	SPDIYNPQAGSLK	3	-0.994696	1.10104		0.13897	0.0618366		0.824667	0.480263
ACH91862.1, ara h 3	60929	9204	SPDIYNPQAGSLK	3	-0.994696	1.10104		0.13897	0.0618366		0.824667	0.480263
ABF93402.1, ara h 3	61041	9112	SPDIYNPQAGSLK	3	-0.994696	1.10104		0.13897	0.0618366		0.824667	0.480263
AAC63045.1, ara h 3	58543	6746	SPDIYNPQAGSLK	3	-0.994696	1.10104		0.13897	0.0618366		0.824667	0.480263
AAA60336.1, ara h 1	70639	8376	REQEWEEEEEDEEEEGSNR	3	1.40619	0.30446		-0.337684	0.0909554		0.874334	0.051125
AAA60336.1, ara h 1	70639	8376	DNVIDQIEK	2	0.909387	1.37313		0.317655	0.271124		0.911264	1.11231
P43238.1, ara h 1	71701	8209	DNVIDQIEK	2	0.909387	1.37313		0.317655	0.271124		0.911264	1.11231
3SMH, ara h 1 chain a	47443	7713	DNVIDQIEK	2	0.909387	1.37313		0.317655	0.271124		0.911264	1.11231
AAU21490.1, ara h 3	61810	10710	GENESDEQGAIVTVR	3	0.490832	0.302514		-2.04166	0.585805		0.912743	0.371787
AAU21491.1, ara h 3	61836	9672	GENESDEQGAIVTVR	3	0.490832	0.302514		-2.04166	0.585805		0.912743	0.371787
AAU21494.1, ara h 2	21293	5676	CMCEALQQIMENQSDRLQGR	3	-1.53048	0.800735		-2.11192	0.766212		0.973349	0.133542
ABL14268.1, ara h 2	19009	5588	CMCEALQQIMENQSDRLQGR	3	-1.53048	0.800735		-2.11192	0.766212		0.973349	0.133542
AAU21490.1, ara h 3	61810	10710	AHVQVVDSNGDR	2	-0.522264	0.339704		-0.873687	0.938495		0.976431	2.23157
ABL14270.1, ara h 3	60681	11360	SPDIYNPQAGSLK	2	-0.957663	1.15828		0.00840059	0.028103		1.01286	0.573111
AAU21490.1, ara h 3	61810	10710	SPDIYNPQAGSLK	2	-0.957663	1.15828		0.00840059	0.028103		1.01286	0.573111
AAU21491.1, ara h 3	61836	9672	SPDIYNPQAGSLK	2	-0.957663	1.15828		0.00840059	0.028103		1.01286	0.573111
AAG01363.1, ara h 3	60754	9290	SPDIYNPQAGSLK	2	-0.957663	1.15828		0.00840059	0.028103		1.01286	0.573111
ACH91862.1, ara h 3	60929	9204	SPDIYNPQAGSLK	2	-0.957663	1.15828		0.00840059	0.028103		1.01286	0.573111
ABF93402.1, ara h 3	61041	9112	SPDIYNPQAGSLK	2	-0.957663	1.15828		0.00840059	0.028103		1.01286	0.573111
AAC63045.1, ara h 3	58543	6746	SPDIYNPQAGSLK	2	-0.957663	1.15828		0.00840059	0.028103		1.01286	0.573111
AAU21493.1, ara h 3?	76343	148.3	ADFYNPAAGR	2	-0.213244	0.405228		-0.666382	0.177521		1.16551	0.594456
ABL14270.1, ara h 3	60681	11360	NALRRPFYSNAPQEIFIQQGR	4	1.20674	0.577973		0.0759295	0.0519292		1.24428	4.60527
AAU21490.1, ara h 3	61810	10710	NALRRPFYSNAPQEIFIQQGR	4	1.20674	0.577973		0.0759295	0.0519292		1.24428	4.60527
AAU21491.1, ara h 3	61836	9672	NALRRPFYSNAPQEIFIQQGR	4	1.20674	0.577973		0.0759295	0.0519292		1.24428	4.60527
AAG01363.1, ara h 3	60754	9290	NALRRPFYSNAPQEIFIQQGR	4	1.20674	0.577973		0.0759295	0.0519292		1.24428	4.60527
ACH91862.1, ara h 3	60929	9204	NALRRPFYSNAPQEIFIQQGR	4	1.20674	0.577973		0.0759295	0.0519292		1.24428	4.60527
ABF93402.1, ara h 3	61041	9112	NALRRPFYSNAPQEIFIQQGR	4	1.20674	0.577973		0.0759295	0.0519292		1.24428	4.60527
AAC63045.1, ara h 3	58543	6746	NALRRPFYSNAPQEIFIQQGR	4	1.20674	0.577973		0.0759295	0.0519292		1.24428	4.60527
ABL14270.1, ara h 3	60681	11360	KSPDEEEEYDEDEYAEEER	3	1.54617	0.0840179		-0.511727	0.0936051		1.4416	0.122642
ABL14268.1, ara h 2	19009	5588	CDLEVESGGR	2	0.0239838	0.0353129		-2.49286	1.84128		1.65642	0.223465
AAA60336.1, ara h 1	70639	8376	CLQSCQQEPDDLK	2	0.856174	0.0728599		0.0398657	0.202888		2.25048	0.651054
P43238.1, ara h 1	71701	8209	CLQSCQQEPDDLK	2	0.856174	0.0728599		0.0398657	0.202888		2.25048	0.651054
AAA60336.1, ara h 1	70639	8376	EQEWEEEEEDEEEEGSNR	3	2.78196	0.795991		0.20157	0.2784		2.90063	0.615896
AAU21490.1, ara h 3	61810	10710	AGQEQENEGGNIFSGFTPEFLAQAFQVDDRQILQNLRGENESDEQGAIVTVR	5	1.90353	0.677712		-0.610973	0.137788		6.11862	0.45066
AAU21491.1, ara h 3	61836	9672	AGQEQENEGGNIFSGFTPEFLAQAFQVDDRQILQNLRGENESDEQGAIVTVR	5	1.90353	0.677712		-0.610973	0.137788		6.11862	0.45066
AAA60336.1, ara h 1	70639	8376	GSEEEDITNPINLR	3	5.14088	0.379047		7.46682	0.375736		7.56417	0.411199
AAA60336.1, ara h 1	70639	8376	GSEEEDITNPINLR	2	#DIV/0!	2.68619		#DIV/0!	0.57149		#DIV/0!	1.91004
ABI17154.1, ara h 3	58570	5386	SVNELDLPILGWLGLSAQHGTIYR	3	#DIV/0!	0.976051		#DIV/0!	0.930886		#DIV/0!	0.905992
ABI17154.1, ara h 3	58570	5386	SVNELDLPILGWLGLSAQHGTIYR	4	#DIV/0!	0.808266		#DIV/0!	0.800596		#DIV/0!	0.805467
AAU21494.1, ara h 2	21293	5676	ANLRPCEQHLMQK	3	#DIV/0!	0.428852		#DIV/0!	0.462808		#DIV/0!	0.460014
ABL14268.1, ara h 2	19009	5588	ANLRPCEQHLMQK	3	#DIV/0!	0.428852		#DIV/0!	0.462808		#DIV/0!	0.460014
AAA60336.1, ara h 1	70639	8376	DQSSYLQGFSR	2	#DIV/0!	0.472548		#DIV/0!	0.728997		#DIV/0!	0.394112
P43238.1, ara h 1	71701	8209	DQSSYLQGFSR	2	#DIV/0!	0.472548		#DIV/0!	0.728997		#DIV/0!	0.394112
3SMH, ara h 1 chain a	47443	7713	DQSSYLQGFSR	2	#DIV/0!	0.472548		#DIV/0!	0.728997		#DIV/0!	0.394112
AAU21494.1, ara h 2	21293	5676	CDLDVESGGRDRY	3	#DIV/0!	0.84526		#DIV/0!	0.154063		#DIV/0!	0.198803
ABL14270.1, ara h 3	60681	11360	AHVQVVDSNGNR	3	#DIV/0!	0.0267007		#DIV/0!	0.40244		#DIV/0!	0.147394
AAU21491.1, ara h 3	61836	9672	AHVQVVDSNGNR	3	#DIV/0!	0.0267007		#DIV/0!	0.40244		#DIV/0!	0.147394
AAG01363.1, ara h 3	60754	9290	AHVQVVDSNGNR	3	#DIV/0!	0.0267007		#DIV/0!	0.40244		#DIV/0!	0.147394
ACH91862.1, ara h 3	60929	9204	AHVQVVDSNGNR	3	#DIV/0!	0.0267007		#DIV/0!	0.40244		#DIV/0!	0.147394
ABF93402.1, ara h 3	61041	9112	AHVQVVDSNGNR	3	#DIV/0!	0.0267007		#DIV/0!	0.40244		#DIV/0!	0.147394
AAC63045.1, ara h 3	58543	6746	AHVQVVDSNGNR	3	#DIV/0!	0.0267007		#DIV/0!	0.40244		#DIV/0!	0.147394
ABI17154.1, ara h 3	58570	5386	AHVQVVDSNGNR	3	#DIV/0!	0.0267007		#DIV/0!	0.40244		#DIV/0!	0.147394
